# Supplementary material for: Household preferences for pet keeping: Findings from a rural district of Sri Lanka
Source: PLoS One. 2022 Nov 22;17(11):e0277108. doi: 10.1371/journal.pone.0277108 (PMC9681089; doi:10.1371/journal.pone.0277108)
Supplement: S1 File — (XLSX) [file pone.0277108.s001.xlsx]

## Sheet: Data
No	DSD	Apura	Age	Head	Sex	Education	Employment	Emp type	Marriage	Adult male (≥12)	Adult female (≥12)	Male child (<12)	Female child (<12)	Sector	House str	Living alone	Religion	Income	Every mem empl	Pet ownership	Reason no pet	Animal	Ani name	Duration	No	Dog number	Dog ownership year	Role of pet	Source of pet	No of vet visit	Reason for vet visit	Reason not taken to veterinarian	Rabies vaccination within last year	Type of food	Where commercial food were bought	Living area of pet	Influence by pet to the family	Cat number	Cat ownership year	Role of pet	Source of pet	No of vet visit	Reason for vet visit	Reason not taken to veterinarian	Rabies vaccination within last year	Type of food	Where commercial food were bought	Living area of pet	Influence by pet to the family
1	Mihintale	37	37	1	0	3	6	1	1	1	2	0	1	0	1	0	1	1	0	1	0	0	0	0	1	1	96	6, 14	5	1	1	0	1	5, 6	0	4	0	0	0	0	0	0	0	0	0	0	0	0	0
2	Mihintale	40	57	0	0	2	0	0	1	2	2	0	0	0	1	0	1	1	0	1	0	0	0	0	2	1	5	14	5	0	0	3, 4	0	5	0	3	0	0	0	0	0	0	0	0	0	0	0	0	0
3	Mihintale	37	37	0	0	4	0	0	1	1	2	0	0	0	1	0	1	2	0	1	0	0	0	0	3	5	60	6, 14	5	1	1	0	1	2, 6	3	4	6	1	8	14	5	1	1	0	1	6	0	4	6
4	Mihintale	20	39	0	0	5	0	0	1	4	1	0	0	0	2	0	1	2	0	1	0	0	0	0	4	2	96	6, 8	1	1	1, 3	0	1	6	0	3	0	0	0	0	0	0	0	0	0	0	0	0	0
5	Mihintale	57	57	0	0	5	0	0	1	1	1	0	0	0	1	0	1	1	0	1	0	0	0	0	5	1	120	6, 9	3	3	3	0	0	6	0	3	3	0	0	0	0	0	0	0	0	0	0	0	0
6	Mihintale	35	35	0	0	5	5	1	1	1	1	1	1	0	1	0	1	2	1	1	0	0	0	0	6	1	96	2, 6, 8	2	4	1, 3	0	1	1, 6	1	3	0	0	0	0	0	0	0	0	0	0	0	0	0
7	Mihintale	36	56	1	0	2	6	1	0	2	1	0	0	0	1	0	1	1	0	0	5	0	0	0	7	0	0	0	0	0	0	0	0	0	0	0	0	0	0	0	0	0	0	0	0	0	0	0	0
8	Mihintale	46	46	0	0	5	5	1	1	1	2	0	0	0	1	0	1	2	0	1	0	0	0	0	8	2	96	2, 6, 9	2	2	1, 3, 4	0	1	5	0	3	0	0	0	0	0	0	0	0	0	0	0	0	0
9	Mihintale	18	18	0	1	5	0	0	0	2	2	0	0	0	1	0	1	2	0	1	0	0	0	0	9	1	18	2, 8, 11	2	4	1, 3	0	1	6	0	3	0	0	0	0	0	0	0	0	0	0	0	0	0
10	Mihintale	11	37	0	0	5	0	0	1	2	2	2	0	0	1	0	1	2	0	1	0	0	0	0	10	2	72	1, 2, 6	1	4	1, 2, 3, 4	0	1	6	0	1	0	2	7	14	5	2	1, 4	0	1	6	0	4	0
11	Mihintale	74	74	1	0	2	6	1	0	2	3	1	2	0	1	0	1	1	0	1	0	0	0	0	11	1	5	14	5	0	0	3	0	5	0	4	0	0	0	0	0	0	0	0	0	0	0	0	0
12	Mihintale	12	46	0	0	3	0	0	1	2	2	0	1	0	2	0	1	1	0	1	0	0	0	0	12	1	120	2, 6, 14	5	2	1, 4	0	1	5	0	4	0	0	0	0	0	0	0	0	0	0	0	0	0
13	Mihintale	25	45	0	0	2	0	0	1	2	2	0	0	0	1	0	1	1	0	1	0	0	0	0	13	2	48	2, 6	5	2	1, 3, 4	0	1	5, 6	0	4	0	0	0	0	0	0	0	0	0	0	0	0	0
14	Mihintale	40	67	1	1	4	0	0	1	2	2	0	1	0	1	0	1	1	0	2	1	0	0	0	14	0	0	0	0	0	0	0	0	0	0	0	0	0	0	0	0	0	0	0	0	0	0	0	0
15	Mihintale	50	58	1	1	3	7	1	1	2	1	0	0	0	1	0	1	1	0	0	2	0	0	0	15	0	0	0	0	0	0	0	0	0	0	0	0	0	0	0	0	0	0	0	0	0	0	0	0
16	Mihintale	40	67	0	0	3	0	0	0	1	2	0	2	0	1	0	1	2	0	1	0	0	0	0	16	0	0	0	0	0	0	0	0	0	0	0	0	1	18	2, 14	5	0	0	3, 4	0	5	0	4	4, 6
17	Mihintale	43	43	1	1	3	7	1	1	2	2	1	0	0	1	0	1	1	0	0	2	0	0	0	17	0	0	0	0	0	0	0	0	0	0	0	0	0	0	0	0	0	0	0	0	0	0	0	0
18	Mihintale	35	50	1	1	5	5	1	1	1	1	0	0	0	1	0	1	2	0	2	6	0	0	0	18	0	0	0	0	0	0	0	0	0	0	0	0	0	0	0	0	0	0	0	0	0	0	0	0
19	Mihintale	30	36	0	0	6	0	0	1	2	2	1	1	0	1	0	1	2	0	0	5	0	0	0	19	0	0	0	0	0	0	0	0	0	0	0	0	0	0	0	0	0	0	0	0	0	0	0	0
20	Mihintale	23	28	0	1	5	2	1	0	3	3	0	0	0	1	0	1	1	0	1	0	0	0	0	20	7	48	6, 8, 14	2	4	1, 2, 3	0	1	6	0	3	1, 4, 5	0	0	0	0	0	0	0	0	0	0	0	0
21	Mihintale	27	50	0	0	3	0	0	1	2	3	0	0	0	1	0	1	2	0	1	0	0	0	0	21	2	60	6, 8, 11	2	1	1	0	1	6	0	4	0	0	0	0	0	0	0	0	0	0	0	0	0
22	Mihintale	40	85	1	1	4	0	0	1	2	3	2	0	0	1	0	1	1	0	1	0	0	0	0	22	0	0	0	0	0	0	0	0	0	0	0	0	1	9	14	5	1	1	0	1	4	0	2	0
23	Nachchaduwa	18	18	0	1	3	0	0	0	2	2	1	2	0	2	0	1	1	0	2	2	0	0	0	23	0	0	0	0	0	0	0	0	0	0	0	0	0	0	0	0	0	0	0	0	0	0	0	0
24	Nachchaduwa	10	29	0	0	3	0	0	1	1	2	2	0	0	1	0	1	1	0	1	0	0	0	0	24	1	108	6, 11	2	1	1	0	1	6	0	4	0	0	0	0	0	0	0	0	0	0	0	0	0
25	Nachchaduwa	48	48	1	1	3	6	1	1	1	2	0	0	0	2	0	1	1	0	1	0	0	0	0	25	0	0	0	0	0	0	0	0	0	0	0	0	1	18	14	5	0	0	1	0	6	0	2	0
26	Nachchaduwa	58	58	1	1	2	0	0	0	2	0	0	0	0	1	0	1	1	0	0	2	0	0	0	26	0	0	0	0	0	0	0	0	0	0	0	0	0	0	0	0	0	0	0	0	0	0	0	0
27	Nachchaduwa	50	50	0	0	2	0	0	0	1	2	0	0	0	1	0	1	1	0	1	0	0	0	0	27	1	24	6, 8	2	1	1	0	1	6	0	4	0	0	0	0	0	0	0	0	0	0	0	0	0
28	Nachchaduwa	68	68	1	1	3	0	0	1	1	1	0	0	0	1	0	1	1	0	1	0	0	0	0	28	0	0	0	0	0	0	0	0	0	0	0	0	1	36	14	5	1	1	0	1	5	0	2	0
29	Nachchaduwa	60	75	1	1	2	2	1	1	2	1	0	0	0	1	0	1	1	0	0	2	0	0	0	29	0	0	0	0	0	0	0	0	0	0	0	0	0	0	0	0	0	0	0	0	0	0	0	0
30	Nachchaduwa	25	25	0	0	6	0	0	0	1	2	0	0	0	2	0	1	2	0	1	0	0	0	0	30	1	36	6, 14	5	1	1	0	1	5, 6	0	4	1	1	36	8, 11	2	1	1	0	1	5, 6	0	2	1
31	Nachchaduwa	55	55	1	1	5	2	1	1	1	2	0	0	0	1	0	1	1	0	1	0	1	Hen, Duck	1	31	2	36	1	1	4	1, 2, 3	0	1	1, 2, 3	1, 2	3	0	0	0	0	0	0	0	0	0	0	0	0	0
32	Nachchaduwa	55	76	1	0	2	0	0	0	0	2	0	1	0	1	0	1	1	0	2	7	0	0	0	32	0	0	0	0	0	0	0	0	0	0	0	0	0	0	0	0	0	0	0	0	0	0	0	0
33	Nachchaduwa	25	25	0	1	6	2	2	0	2	1	0	0	0	1	0	1	2	0	2	8	0	0	0	33	0	0	0	0	0	0	0	0	0	0	0	0	0	0	0	0	0	0	0	0	0	0	0	0
34	Nachchaduwa	70	70	1	1	4	0	0	1	2	2	1	0	0	1	0	1	2	0	1	0	0	0	0	34	1	96	2, 6, 9	2	1	1	0	1	5, 6	0	3	0	0	0	0	0	0	0	0	0	0	0	0	0
35	Nachchaduwa	60	60	1	1	3	7	1	1	2	4	0	0	0	1	0	1	1	0	1	0	0	0	0	35	0	0	0	0	0	0	0	0	0	0	0	0	1	4	2, 11	2	3	1, 3, 4	0	1	6	0	2	0
36	Nachchaduwa	71	71	1	1	3	0	0	1	2	1	0	0	0	1	0	1	1	0	1	0	0	0	0	36	1	36	6, 8	1	2	1, 3	0	1	5, 6	0	4	0	0	0	0	0	0	0	0	0	0	0	0	0
37	Nachchaduwa	61	61	1	0	2	2	1	0	2	1	0	0	0	1	0	1	1	0	2	1	0	0	0	37	0	0	0	0	0	0	0	0	0	0	0	0	0	0	0	0	0	0	0	0	0	0	0	0
38	Nachchaduwa	35	35	1	1	3	7	1	1	1	1	1	0	0	1	0	1	1	0	0	5	0	0	0	38	0	0	0	0	0	0	0	0	0	0	0	0	0	0	0	0	0	0	0	0	0	0	0	0
39	Padaviya	17	51	1	1	3	6	1	1	1	2	0	0	0	1	0	1	1	0	1	0	0	0	0	39	1	168	2, 6, 11	2	1	1	0	1	5	0	4	1	1	36	2	5	1	1	0	1	5	0	2	0
40	Padaviya	20	40	0	0	3	0	0	1	2	2	0	0	0	1	0	1	1	0	1	0	0	0	0	40	1	36	2, 6	2	1	1	0	1	5, 6	0	4	7	1	18	2	2	1	1	0	1	5, 6	0	2	0
41	Padaviya	40	40	1	0	2	0	0	1	1	2	0	0	0	1	0	1	1	0	1	0	0	0	0	41	0	0	0	0	0	0	0	0	0	0	0	0	1	12	8	2	1	1	0	1	5, 6	0	2	0
42	Padaviya	51	51	1	0	3	0	0	0	0	1	0	0	0	1	1	1	1	0	1	0	0	0	0	42	1	60	14	5	1	1	0	1	5	0	4	0	0	0	0	0	0	0	0	0	0	0	0	0
43	Padaviya	67	67	0	0	2	0	0	0	2	3	0	0	0	1	0	1	1	0	1	0	0	0	0	43	3	120	2, 6	2	1	1	0	1	5	0	4	0	0	0	0	0	0	0	0	0	0	0	0	0
44	Padaviya	62	62	1	0	2	0	0	0	2	2	0	0	0	1	0	1	2	0	1	0	0	0	0	44	2	6	6, 8	2	1	1	0	1	5, 6	0	4	0	0	0	0	0	0	0	0	0	0	0	0	0
45	Padaviya	19	19	0	1	3	0	0	0	3	2	0	0	0	1	0	1	1	0	1	0	0	0	0	45	1	12	2, 6, 11	2	1	1	0	1	5, 6	0	4	0	0	0	0	0	0	0	0	0	0	0	0	0
46	Padaviya	22	50	1	1	3	0	0	1	3	2	0	0	0	1	0	1	2	0	1	0	0	0	0	46	2	60	2, 6, 11	2	1	1	0	1	5, 6	0	4	0	0	0	0	0	0	0	0	0	0	0	0	0
47	Padaviya	59	59	1	1	4	0	0	1	2	2	0	0	0	1	0	1	1	0	1	0	0	0	0	47	2	36	6, 11	2	1	1	0	1	5, 6	0	4	0	3	12	4	2	1	1	0	1	5, 6	0	2	0
48	Padaviya	54	54	1	1	3	0	0	1	2	2	0	0	0	1	0	1	1	0	1	0	0	0	0	48	1	48	6	2	1	1	0	1	5, 6	0	4	0	0	0	0	0	0	0	0	0	0	0	0	0
49	Padaviya	8	39	0	0	4	0	0	1	1	1	2	0	0	1	0	1	1	0	1	0	0	0	0	49	1	24	2, 6	2	1	1	0	1	5, 6	0	4	0	1	6	14	5	0	0	1	0	5, 6	0	2	0
50	Padaviya	65	82	1	0	1	0	0	1	2	4	0	0	0	1	0	1	2	0	1	0	0	0	0	50	1	72	6	2	1	1	0	1	5, 6	0	4	0	0	0	0	0	0	0	0	0	0	0	0	0
51	Padaviya	49	49	0	0	3	0	0	1	1	1	0	1	0	1	0	1	1	0	1	0	0	0	0	51	1	48	6, 11	2	1	1	0	1	5, 6	0	4	0	0	0	0	0	0	0	0	0	0	0	0	0
52	Padaviya	12	37	0	0	4	0	0	1	2	1	0	2	0	1	0	1	1	0	1	0	0	0	0	52	1	36	2, 6	2	1	1	0	1	5, 6	0	4	0	0	0	0	0	0	0	0	0	0	0	0	0
53	Kebithigollewa	8	63	0	0	3	0	0	1	2	2	0	2	0	1	0	1	2	0	1	0	0	0	0	53	0	0	0	0	0	0	0	0	0	0	0	0	1	24	2	2	1	1	0	1	4, 5, 6	0	2	4
54	Kebithigollewa	25	45	0	0	3	0	0	1	2	2	0	0	0	1	0	1	2	0	2	2	0	0	0	54	0	0	0	0	0	0	0	0	0	0	0	0	0	0	0	0	0	0	0	0	0	0	0	0
55	Kebithigollewa	40	40	0	0	3	0	0	1	2	2	0	1	0	1	0	1	1	0	1	0	0	0	0	55	1	18	2, 6	1	4	1, 2, 3	0	1	4	0	3	0	0	0	0	0	0	0	0	0	0	0	0	0
56	Kebithigollewa	60	60	0	0	2	0	0	0	0	1	0	0	0	2	1	1	1	0	0	2	0	0	0	56	0	0	0	0	0	0	0	0	0	0	0	0	0	0	0	0	0	0	0	0	0	0	0	0
57	Kebithigollewa	31	31	0	1	3	2	1	1	2	2	0	1	0	1	0	1	1	0	1	0	0	0	0	57	0	0	0	0	0	0	0	0	0	0	0	0	0	0	0	0	0	0	0	0	0	0	0	0
58	Kebithigollewa	35	65	1	0	2	0	0	1	3	1	1	0	0	1	0	1	1	0	2	9	0	0	0	58	0	0	0	0	0	0	0	0	0	0	0	0	0	0	0	0	0	0	0	0	0	0	0	0
59	Kebithigollewa	55	60	1	0	3	0	0	0	1	1	0	0	0	1	0	1	2	0	1	0	0	0	0	59	2	36	14	5	1	1, 4	0	1	5, 6	0	4	0	0	0	0	0	0	0	0	0	0	0	0	0
60	Kebithigollewa	39	39	0	0	4	0	0	1	3	1	1	2	0	1	0	1	1	0	1	0	0	0	0	60	2	84	2, 6, 11	2	2	1, 3	0	1	6	0	4	0	0	0	0	0	0	0	0	0	0	0	0	0
61	Kebithigollewa	10	32	0	0	4	0	0	1	1	1	1	1	0	1	0	1	1	0	2	9	0	0	0	61	0	0	0	0	0	0	0	0	0	0	0	0	0	0	0	0	0	0	0	0	0	0	0	0
62	Kebithigollewa	29	50	0	0	3	0	0	1	3	1	0	0	0	1	0	1	1	0	1	0	0	0	0	62	0	0	0	0	0	0	0	0	0	0	0	0	0	0	0	0	0	0	0	0	0	0	0	0
63	Kebithigollewa	18	18	0	1	3	0	0	0	2	4	1	1	0	1	0	1	1	0	1	0	0	0	0	63	1	24	14	5	0	0	4	0	5	0	4	0	0	0	0	0	0	0	0	0	0	0	0	0
64	Kebithigollewa	50	70	1	1	1	0	0	0	1	0	0	0	0	1	1	1	1	0	1	0	0	0	0	64	1	4	6	2	0	0	4	0	5, 6	0	4	0	0	0	0	0	0	0	0	0	0	0	0	0
65	Kebithigollewa	30	30	0	0	4	0	0	1	1	1	1	2	0	1	0	1	1	0	1	0	0	0	0	65	1	144	6, 11	2	0	0	1	0	5, 6	0	4	0	0	0	0	0	0	0	0	0	0	0	0	0
66	Kebithigollewa	45	45	0	0	3	0	0	1	2	2	0	0	0	1	0	1	1	0	1	0	0	0	0	66	1	120	2, 6, 11	2	1	1	0	1	6	0	4	0	0	0	0	0	0	0	0	0	0	0	0	0
67	Medawachchiya	42	42	1	1	5	10	1	1	1	1	1	2	0	1	0	1	2	0	1	0	0	0	0	67	2	6	6	2	3	1, 3	0	1	5, 6	0	3	0	0	0	0	0	0	0	0	0	0	0	0	0
68	Medawachchiya	52	52	1	1	3	6	1	1	3	2	0	0	0	1	0	1	1	0	1	0	0	0	0	68	1	36	6, 11	2	3	1, 3	0	1	6	0	4	0	1	12	14	5	1	1	0	1	6	0	2	0
69	Medawachchiya	64	64	1	1	2	2	1	1	1	1	0	0	0	1	0	4	1	0	0	5	0	0	0	69	0	0	0	0	0	0	0	0	0	0	0	0	0	0	0	0	0	0	0	0	0	0	0	0
70	Medawachchiya	65	65	1	0	3	0	0	0	0	1	0	0	0	1	1	1	1	0	2	9	0	0	0	70	0	0	0	0	0	0	0	0	0	0	0	0	0	0	0	0	0	0	0	0	0	0	0	0
71	Medawachchiya	14	59	0	0	3	0	0	0	1	2	0	1	0	1	0	1	1	0	0	7	0	0	0	71	0	0	0	0	0	0	0	0	0	0	0	0	0	0	0	0	0	0	0	0	0	0	0	0
72	Medawachchiya	80	80	0	0	2	0	0	0	2	2	2	0	0	1	0	1	1	0	0	4	0	0	0	72	0	0	0	0	0	0	0	0	0	0	0	0	0	0	0	0	0	0	0	0	0	0	0	0
73	Medawachchiya	44	61	1	1	3	0	0	1	1	3	0	0	0	1	0	1	1	0	0	1	0	0	0	73	0	0	0	0	0	0	0	0	0	0	0	0	0	0	0	0	0	0	0	0	0	0	0	0
74	Medawachchiya	31	31	0	0	5	0	0	1	1	1	1	0	0	1	0	1	1	0	0	4	0	0	0	74	0	0	0	0	0	0	0	0	0	0	0	0	0	0	0	0	0	0	0	0	0	0	0	0
75	Medawachchiya	7	69	1	1	2	6	1	1	3	1	0	0	0	1	0	1	1	0	1	0	0	0	0	75	1	12	6, 11	2	1	1	0	1	6	0	4	0	0	0	0	0	0	0	0	0	0	0	0	0
76	Medawachchiya	60	60	1	1	2	0	0	0	1	0	0	0	0	1	1	1	1	0	0	2	0	0	0	76	0	0	0	0	0	0	0	0	0	0	0	0	0	0	0	0	0	0	0	0	0	0	0	0
77	Medawachchiya	44	44	0	0	4	0	0	1	1	3	0	0	0	1	0	1	1	0	1	0	0	0	0	77	1	12	6, 11	2	10	1, 2, 3	0	1	6	0	3	3	0	0	0	0	0	0	0	0	0	0	0	0
78	Medawachchiya	33	33	0	0	3	0	0	1	1	1	0	1	0	1	0	1	1	0	0	5	0	0	0	78	0	0	0	0	0	0	0	0	0	0	0	0	0	0	0	0	0	0	0	0	0	0	0	0
79	Medawachchiya	7	48	0	0	4	2	1	1	3	2	0	0	0	1	0	1	1	0	0	1	0	0	0	79	0	0	0	0	0	0	0	0	0	0	0	0	0	0	0	0	0	0	0	0	0	0	0	0
80	Medawachchiya	59	59	1	1	2	0	0	1	1	1	0	0	0	1	0	1	1	0	0	1	0	0	0	80	0	0	0	0	0	0	0	0	0	0	0	0	0	0	0	0	0	0	0	0	0	0	0	0
81	Medawachchiya	30	30	1	0	2	2	1	1	1	2	0	0	0	1	0	1	1	0	1	0	0	0	0	81	0	0	0	0	0	0	0	0	0	0	0	0	1	1	2, 11	2	1	1	0	1	5, 6	0	2	0
82	Medawachchiya	30	30	0	0	3	0	0	1	2	1	0	1	0	1	0	1	1	0	2	1	0	0	0	82	0	0	0	0	0	0	0	0	0	0	0	0	0	0	0	0	0	0	0	0	0	0	0	0
83	Medawachchiya	54	54	0	0	2	0	0	1	1	1	0	0	0	1	0	1	1	0	1	0	0	0	0	83	1	36	6, 11	2	0	0	4	0	5, 6	0	4	0	0	0	0	0	0	0	0	0	0	0	0	0
84	Medawachchiya	29	29	1	1	3	6	1	1	1	1	0	2	0	1	0	1	1	0	1	0	0	0	0	84	0	0	0	0	0	0	0	0	0	0	0	0	1	1	6, 11	2	0	0	2, 4	0	5, 6	0	2	0
85	Medawachchiya	25	25	0	1	4	7	1	0	3	2	0	0	0	1	0	1	1	0	1	0	0	0	0	85	1	60	6	2	1	1	0	1	5, 6	0	4	0	0	0	0	0	0	0	0	0	0	0	0	0
86	Medawachchiya	20	39	0	0	4	2	1	1	1	3	0	0	0	1	0	1	1	0	2	9	0	0	0	86	0	0	0	0	0	0	0	0	0	0	0	0	0	0	0	0	0	0	0	0	0	0	0	0
87	Medawachchiya	21	54	0	0	3	0	0	1	4	2	0	0	0	1	0	1	1	0	1	0	0	0	0	87	2	12	8, 11	2	1	1	0	1	6	0	4	0	0	0	0	0	0	0	0	0	0	0	0	0
88	Medawachchiya	6	64	0	0	2	0	0	1	0	1	0	1	0	1	0	1	1	0	0	7	0	0	0	88	0	0	0	0	0	0	0	0	0	0	0	0	0	0	0	0	0	0	0	0	0	0	0	0
89	Medawachchiya	29	49	0	0	3	0	0	1	2	3	0	0	0	1	0	1	1	0	2	9	0	0	0	89	0	0	0	0	0	0	0	0	0	0	0	0	0	0	0	0	0	0	0	0	0	0	0	0
90	Medawachchiya	11	40	1	1	4	0	0	1	1	2	0	0	0	1	0	1	1	0	1	0	0	0	0	90	0	0	0	0	0	0	0	0	0	0	0	0	1	4	2, 11	2	1	1	0	1	5, 6	0	1	0
91	Medawachchiya	21	21	0	0	5	0	0	0	1	4	0	1	0	1	0	1	2	0	2	9	0	0	0	91	0	0	0	0	0	0	0	0	0	0	0	0	0	0	0	0	0	0	0	0	0	0	0	0
92	Medawachchiya	33	33	1	1	3	4	1	1	1	3	0	0	0	1	0	1	1	0	1	0	0	0	0	92	2	96	6, 14	5	1	1	0	1	5, 6	0	4	0	0	0	0	0	0	0	0	0	0	0	0	0
93	Medawachchiya	67	67	1	1	2	6	1	1	1	1	0	0	0	1	0	1	1	0	2	9	0	0	0	93	0	0	0	0	0	0	0	0	0	0	0	0	0	0	0	0	0	0	0	0	0	0	0	0
94	Medawachchiya	45	45	1	1	2	5	1	1	1	3	0	0	0	1	0	1	1	0	1	0	0	0	0	94	1	36	6, 14	5	0	0	4	0	5, 6	0	4	0	0	0	0	0	0	0	0	0	0	0	0	0
95	Medawachchiya	30	52	0	0	2	0	0	1	1	2	0	0	0	1	0	1	1	0	2	2	0	0	0	95	0	0	0	0	0	0	0	0	0	0	0	0	0	0	0	0	0	0	0	0	0	0	0	0
96	Rambewa	5	57	1	1	3	2	1	1	3	4	0	0	0	1	0	3	1	0	0	5	0	0	0	96	0	0	0	0	0	0	0	0	0	0	0	0	0	0	0	0	0	0	0	0	0	0	0	0
97	Rambewa	39	39	0	0	4	0	0	1	1	2	1	0	0	1	0	1	1	0	1	0	0	0	0	97	0	0	0	0	0	0	0	0	0	0	0	0	1	24	11	2	0	0	4	0	6	0	2	0
98	Rambewa	33	60	1	1	3	0	0	1	1	1	0	0	0	1	0	1	1	0	1	0	0	0	0	98	1	2	11	2	0	0	4	0	6	0	4	0	0	0	0	0	0	0	0	0	0	0	0	0
99	Rambewa	32	52	0	0	2	0	0	1	2	1	0	0	0	1	0	1	1	0	2	2	0	0	0	99	0	0	0	0	0	0	0	0	0	0	0	0	0	0	0	0	0	0	0	0	0	0	0	0
100	Rambewa	35	60	0	0	4	0	0	1	1	0	0	1	0	1	0	1	1	0	0	1	0	0	0	100	0	0	0	0	0	0	0	0	0	0	0	0	0	0	0	0	0	0	0	0	0	0	0	0
101	Rambewa	25	55	0	0	3	0	0	1	2	1	0	0	0	1	0	1	1	0	1	0	0	0	0	101	1	9	8, 11	2	1	1	0	1	6	0	3	0	0	0	0	0	0	0	0	0	0	0	0	0
102	Rambewa	52	52	0	0	4	0	0	1	4	2	0	1	0	1	0	1	1	0	0	2	0	0	0	102	0	0	0	0	0	0	0	0	0	0	0	0	0	0	0	0	0	0	0	0	0	0	0	0
103	Rambewa	12	29	0	0	6	2	1	1	1	2	0	0	0	1	0	1	1	0	2	6	0	0	0	103	0	0	0	0	0	0	0	0	0	0	0	0	0	0	0	0	0	0	0	0	0	0	0	0
104	Rambewa	36	36	1	1	3	10	1	1	1	1	0	2	0	1	0	1	1	0	1	0	0	0	0	104	0	0	0	0	0	0	0	0	0	0	0	0	1	12	14	5	0	0	3	0	5	0	2	0
105	Rambewa	25	53	1	0	2	0	0	0	1	1	0	0	0	1	0	1	1	0	1	0	0	0	0	105	1	36	6, 11	2	1	1	0	1	6	0	4	0	0	0	0	0	0	0	0	0	0	0	0	0
106	Rambewa	37	37	0	0	3	4	1	1	2	1	0	1	0	1	0	1	1	0	1	0	0	0	0	106	1	24	6, 11	2	1	1	0	1	6	0	3	0	0	0	0	0	0	0	0	0	0	0	0	0
107	Rambewa	10	50	1	1	2	6	1	0	1	0	0	0	0	1	1	1	1	1	0	1	0	0	0	107	0	0	0	0	0	0	0	0	0	0	0	0	0	0	0	0	0	0	0	0	0	0	0	0
108	Rambewa	43	43	1	1	3	4	1	1	3	2	1	0	0	1	0	1	2	0	1	0	0	0	0	108	1	6	2, 6, 14	5	1	1	0	1	5, 6	0	3	0	0	0	0	0	0	0	0	0	0	0	0	0
109	Rambewa	60	60	1	1	2	0	0	1	1	1	0	0	0	1	0	1	1	0	2	4	0	0	0	109	0	0	0	0	0	0	0	0	0	0	0	0	0	0	0	0	0	0	0	0	0	0	0	0
110	Rambewa	60	60	1	0	2	2	1	0	0	1	0	0	0	1	1	1	1	0	1	0	0	0	0	110	1	84	6, 14	5	1	1	0	1	6	0	4	0	0	0	0	0	0	0	0	0	0	0	0	0
111	Rambewa	25	45	1	0	3	0	0	1	1	1	0	0	0	1	0	1	1	0	2	2	0	0	0	111	0	0	0	0	0	0	0	0	0	0	0	0	0	0	0	0	0	0	0	0	0	0	0	0
112	Rambewa	45	45	1	1	3	10	1	0	2	1	0	0	0	1	0	1	1	0	2	5	0	0	0	112	0	0	0	0	0	0	0	0	0	0	0	0	0	0	0	0	0	0	0	0	0	0	0	0
113	Rambewa	57	57	0	0	2	0	0	1	3	2	0	0	0	2	0	1	2	0	0	5	0	0	0	113	0	0	0	0	0	0	0	0	0	0	0	0	0	0	0	0	0	0	0	0	0	0	0	0
114	Rambewa	30	80	0	0	1	0	0	1	4	3	1	1	0	1	0	1	1	0	2	9	0	0	0	114	0	0	0	0	0	0	0	0	0	0	0	0	0	0	0	0	0	0	0	0	0	0	0	0
115	Rambewa	18	18	0	0	3	0	0	0	2	2	0	1	0	1	0	1	1	0	1	0	0	0	0	115	1	12	2, 14	2	0	0	3, 4	0	6	0	4	0	0	0	0	0	0	0	0	0	0	0	0	0
116	Rambewa	12	39	0	0	4	7	1	1	1	1	2	1	0	1	0	1	1	0	1	0	0	0	0	116	0	0	0	0	0	0	0	0	0	0	0	0	1	60	14	5	1	1	0	1	5, 6	0	4	0
117	Rambewa	30	30	1	1	3	7	1	1	1	1	0	2	0	1	0	1	1	0	1	0	0	0	0	117	0	0	0	0	0	0	0	0	0	0	0	0	1	3	14	5	0	0	1	0	5, 6	0	4	0
118	Rambewa	50	50	1	1	2	0	0	0	1	0	0	0	0	1	1	1	1	0	2	5	0	0	0	118	0	0	0	0	0	0	0	0	0	0	0	0	0	0	0	0	0	0	0	0	0	0	0	0
119	Thalawa	49	49	1	1	4	0	0	1	2	2	0	0	0	1	0	1	2	0	1	0	0	0	0	119	1	48	6	5	1	1	0	1	6	0	3	0	0	0	0	0	0	0	0	0	0	0	0	0
120	Thalawa	57	57	1	1	4	10	1	1	2	1	0	0	0	1	0	1	1	1	0	2	0	0	0	120	0	0	0	0	0	0	0	0	0	0	0	0	0	0	0	0	0	0	0	0	0	0	0	0
121	Thalawa	65	65	1	1	3	0	0	1	2	1	0	0	0	1	0	1	2	1	1	0	0	0	0	121	1	36	1, 6	2	3	1, 3	0	1	6	0	3	0	0	0	0	0	0	0	0	0	0	0	0	0
122	Thalawa	39	39	1	1	6	2	1	1	1	1	1	1	0	1	0	1	2	1	0	2	0	0	0	122	0	0	0	0	0	0	0	0	0	0	0	0	0	0	0	0	0	0	0	0	0	0	0	0
123	Thalawa	45	45	1	1	3	4	1	1	3	2	0	0	0	1	0	1	1	0	1	0	0	0	0	123	1	36	14	5	0	0	4	1	5	0	4	0	0	0	0	0	0	0	0	0	0	0	0	0
124	Thalawa	50	50	1	0	3	4	1	0	1	2	0	0	0	1	0	1	1	0	0	2	0	0	0	124	0	0	0	0	0	0	0	0	0	0	0	0	0	0	0	0	0	0	0	0	0	0	0	0
125	Thalawa	50	50	1	1	6	2	1	1	1	2	1	0	0	1	0	1	2	1	1	0	0	0	0	125	1	96	14	5	0	0	1	1	5	0	4	0	0	0	0	0	0	0	0	0	0	0	0	0
126	Thalawa	14	50	1	1	3	2	2	1	1	1	0	1	0	2	0	1	1	0	1	0	0	0	0	126	1	12	2, 6	5	1	1	0	1	6	0	4	0	1	24	2	5	1	1	0	1	6	0	4	1
127	Thalawa	26	57	0	1	3	2	1	1	2	1	0	0	0	2	0	1	2	0	1	0	0	0	0	127	1	60	6	5	1	1, 2	0	1	5	0	2	0	0	0	0	0	0	0	0	0	0	0	0	0
128	Thalawa	50	71	0	0	4	6	2	1	1	1	1	1	0	2	0	1	1	0	0	1	0	0	0	128	0	0	0	0	0	0	0	0	0	0	0	0	0	0	0	0	0	0	0	0	0	0	0	0
129	Thalawa	42	42	1	1	3	6	1	1	1	1	0	1	0	1	0	1	1	0	1	0	0	0	0	129	1	12	2, 6	5	1	1, 2	0	1	5	0	2	0	1	48	2	5	1	1, 2	0	1	5	0	2	0
130	Thalawa	42	42	1	1	4	6	1	1	1	3	1	0	0	1	0	1	1	0	0	2	0	0	0	130	0	0	0	0	0	0	0	0	0	0	0	0	0	0	0	0	0	0	0	0	0	0	0	0
131	Thalawa	83	83	1	1	2	6	1	1	1	1	0	0	0	1	0	1	5	0	0	1	0	0	0	131	0	0	0	0	0	0	0	0	0	0	0	0	0	0	0	0	0	0	0	0	0	0	0	0
132	Thalawa	54	54	0	0	3	6	1	1	2	2	0	0	0	1	0	1	1	0	1	0	0	0	0	132	1	12	2	1	5	1, 2, 3	0	1	1, 6	1	1	1	0	0	0	0	0	0	0	0	0	0	0	0
133	Thalawa	65	65	1	1	3	1	1	1	2	1	0	0	0	1	0	1	1	0	0	5	0	0	0	133	0	0	0	0	0	0	0	0	0	0	0	0	0	0	0	0	0	0	0	0	0	0	0	0
134	Thalawa	56	56	1	1	3	6	1	1	2	2	0	0	0	2	0	1	1	0	1	0	0	0	0	134	0	0	0	0	0	0	0	0	0	0	0	0	0	0	0	0	0	0	0	0	0	0	0	0
135	Thalawa	42	42	0	1	3	10	1	1	2	1	0	0	0	1	0	1	1	0	1	0	0	0	0	135	1	60	2, 6	3	1	1, 2, 3	0	1	5, 6	0	4	0	0	0	0	0	0	0	0	0	0	0	0	0
136	Thalawa	60	60	1	1	2	6	1	1	2	3	1	0	0	1	0	1	1	0	1	0	0	0	0	136	2	48	6	2	0	0	1	1	6	0	4	0	0	0	0	0	0	0	0	0	0	0	0	0
137	Thalawa	20	51	1	1	4	0	0	1	2	3	0	0	0	1	0	1	2	0	1	0	0	0	0	137	1	48	6	2	2	1, 3	0	1	5	0	3	0	1	12	2	1	3	1, 3	0	1	5	0	4	0
138	Thalawa	45	64	0	0	4	0	0	1	1	2	0	0	0	1	0	1	1	0	0	5	0	0	0	138	0	0	0	0	0	0	0	0	0	0	0	0	0	0	0	0	0	0	0	0	0	0	0	0
139	Thalawa	60	60	0	0	2	6	1	1	2	2	0	0	0	1	0	1	1	0	1	0	0	0	0	139	1	18	1	2	0	0	1	1	5	0	4	0	0	0	0	0	0	0	0	0	0	0	0	0
140	Thalawa	51	51	0	0	4	6	1	1	2	1	0	0	0	1	0	1	1	0	1	0	0	0	0	140	2	24	6	2	0	0	5	1	5	0	4	0	0	0	0	0	0	0	0	0	0	0	0	0
141	Thalawa	37	37	0	0	3	6	1	1	1	2	0	2	0	1	0	1	1	0	1	0	0	0	0	141	1	12	6	2	1	1	0	1	6	0	4	0	0	0	0	0	0	0	0	0	0	0	0	0
142	Thalawa	38	65	0	0	2	6	1	1	1	1	0	0	0	1	0	1	1	1	1	0	1	Cow	20	142	1	12	6	5	2	1	0	1	5	0	4	0	0	0	0	0	0	0	0	0	0	0	0	0
143	Thalawa	68	68	1	1	4	7	1	1	2	2	0	0	0	1	0	1	1	0	1	0	0	0	0	143	2	60	2, 6	2	1	1, 2, 3	0	1	5, 6	0	4	0	0	0	0	0	0	0	0	0	0	0	0	0
144	Thalawa	51	51	1	1	3	10	1	1	3	2	0	0	0	1	0	1	1	0	1	0	0	0	0	144	1	36	2, 6	2	1	1, 2, 3	0	1	5	0	2	0	0	0	0	0	0	0	0	0	0	0	0	0
145	Thalawa	80	80	1	0	2	2	1	1	0	2	0	0	0	1	0	1	1	0	0	10	0	0	0	145	0	0	0	0	0	0	0	0	0	0	0	0	0	0	0	0	0	0	0	0	0	0	0	0
146	Thalawa	53	53	1	1	3	10	1	1	2	2	0	0	0	1	0	1	1	0	1	0	0	0	0	146	1	60	2, 6, 8	5	1	1, 2, 3	0	1	4	0	4	0	0	0	0	0	0	0	0	0	0	0	0	0
147	Thalawa	50	50	1	1	3	10	1	1	2	2	0	1	0	1	0	1	2	0	1	0	0	0	0	147	3	36	6	2	1	1, 2, 3	0	1	5	0	2	0	0	0	0	0	0	0	0	0	0	0	0	0
148	Thalawa	40	40	0	0	2	6	1	1	2	2	1	1	0	1	0	1	1	0	1	0	0	0	0	148	2	72	2, 6, 8	2	2	3	0	1	5	0	4	0	0	0	0	0	0	0	0	0	0	0	0	0
149	Thalawa	30	48	1	1	3	9	1	1	2	2	0	0	0	1	0	1	2	0	1	0	1	Hen	1	149	2	18	2	2	0	0	1	0	5	0	4	0	0	0	0	0	0	0	0	0	0	0	0	0
150	Thalawa	45	72	1	1	2	6	1	1	1	2	0	0	0	1	0	1	1	0	0	10	0	0	0	150	0	0	0	0	0	0	0	0	0	0	0	0	0	0	0	0	0	0	0	0	0	0	0	0
151	Thalawa	35	40	1	1	3	9	1	1	1	1	1	2	0	1	0	1	1	0	1	0	0	0	0	151	1	12	2	2	0	0	5	1	5	0	4	0	0	0	0	0	0	0	0	0	0	0	0	0
152	Thalawa	54	54	1	1	3	6	1	1	2	3	0	0	0	1	0	1	1	0	1	0	0	0	0	152	1	60	1	2	0	0	5	1	5	0	2	0	0	0	0	0	0	0	0	0	0	0	0	0
153	Thalawa	20	40	1	1	4	6	1	1	3	1	0	0	0	1	0	1	1	0	0	9	0	0	0	153	0	0	0	0	0	0	0	0	0	0	0	0	0	0	0	0	0	0	0	0	0	0	0	0
154	Thambuththegama	24	39	0	0	3	0	0	1	1	2	0	0	0	1	0	1	1	0	2	5	0	0	0	154	0	0	0	0	0	0	0	0	0	0	0	0	0	0	0	0	0	0	0	0	0	0	0	0
155	Thambuththegama	14	41	0	0	3	0	0	1	2	1	0	1	0	1	0	1	1	0	2	9	0	0	0	155	0	0	0	0	0	0	0	0	0	0	0	0	0	0	0	0	0	0	0	0	0	0	0	0
156	Thambuththegama	40	40	1	0	3	0	0	1	1	2	1	0	0	1	0	4	1	0	1	0	0	0	0	156	0	0	0	0	0	0	0	0	0	0	0	0	0	0	0	0	0	0	0	0	0	0	0	0
157	Thambuththegama	55	66	0	0	2	0	0	1	1	1	0	0	0	1	0	4	1	0	1	0	0	0	0	157	2	24	4	2	1	1	0	1	5, 6	0	4	0	0	0	0	0	0	0	0	0	0	0	0	0
158	Thambuththegama	45	58	1	1	2	6	1	1	3	2	0	0	0	1	0	1	1	0	2	5	1	Hen	3	158	0	0	0	0	0	0	0	0	0	0	0	0	0	0	0	0	0	0	0	0	0	0	0	0
159	Thambuththegama	41	41	0	0	3	0	0	1	2	1	2	0	0	1	0	4	1	0	2	8	0	0	0	159	0	0	0	0	0	0	0	0	0	0	0	0	0	0	0	0	0	0	0	0	0	0	0	0
160	Thambuththegama	38	38	0	0	3	0	0	1	1	2	0	1	0	1	0	1	1	0	1	0	0	0	0	160	2	84	14	5	0	0	1, 4	0	5, 6	0	4	0	1	24	14	5	0	0	1, 4	0	5, 6	0	2	0
161	Thambuththegama	41	58	0	0	1	0	0	1	2	3	1	1	0	1	0	1	1	0	2	11	0	0	0	161	0	0	0	0	0	0	0	0	0	0	0	0	0	0	0	0	0	0	0	0	0	0	0	0
162	Thambuththegama	22	26	0	0	5	4	1	0	0	3	0	0	0	1	0	1	1	0	1	0	0	0	0	162	1	12	6, 11	2	5	1, 2, 3	0	1	6	0	3	0	0	0	0	0	0	0	0	0	0	0	0	0
163	Thambuththegama	43	68	0	0	4	0	0	1	1	1	0	0	0	1	0	1	1	0	2	1	0	0	0	163	0	0	0	0	0	0	0	0	0	0	0	0	0	0	0	0	0	0	0	0	0	0	0	0
164	Thambuththegama	40	53	1	1	3	6	1	1	1	3	0	0	0	1	0	1	1	0	0	1	1	Cow	5	164	0	0	0	0	0	0	0	0	0	0	0	0	0	0	0	0	0	0	0	0	0	0	0	0
165	Thambuththegama	72	72	1	1	2	6	1	1	2	2	0	1	0	1	0	1	1	0	0	5	0	0	0	165	0	0	0	0	0	0	0	0	0	0	0	0	0	0	0	0	0	0	0	0	0	0	0	0
166	Thambuththegama	33	33	0	0	3	0	0	1	1	2	0	1	0	1	0	1	1	0	1	0	0	0	0	166	1	60	14	5	0	0	2	0	5, 6	0	4	0	0	0	0	0	0	0	0	0	0	0	0	0
167	Thambuththegama	40	68	1	0	2	0	0	0	1	2	1	1	0	1	0	1	1	0	2	6	0	0	0	167	0	0	0	0	0	0	0	0	0	0	0	0	0	0	0	0	0	0	0	0	0	0	0	0
168	Thambuththegama	40	40	1	1	3	2	1	1	1	1	0	2	0	1	0	1	1	0	2	1	0	0	0	168	0	0	0	0	0	0	0	0	0	0	0	0	0	0	0	0	0	0	0	0	0	0	0	0
169	Thambuththegama	59	59	1	1	4	9	1	1	1	2	0	0	0	1	0	4	1	0	1	0	0	0	0	169	1	48	6, 8	1	6	1, 2, 3	0	1	6	0	3	1, 2, 3, 5	0	0	0	0	0	0	0	0	0	0	0	0
170	Thambuththegama	5	78	0	1	2	0	0	1	2	1	0	0	0	1	0	1	1	0	2	6	0	0	0	170	0	0	0	0	0	0	0	0	0	0	0	0	0	0	0	0	0	0	0	0	0	0	0	0
171	Thambuththegama	32	32	1	1	3	2	1	1	1	2	1	0	0	1	0	1	1	0	0	2	0	0	0	171	0	0	0	0	0	0	0	0	0	0	0	0	0	0	0	0	0	0	0	0	0	0	0	0
172	Thambuththegama	39	39	1	1	3	6	1	1	2	2	1	0	0	1	0	1	1	0	2	1	0	0	0	172	0	0	0	0	0	0	0	0	0	0	0	0	0	0	0	0	0	0	0	0	0	0	0	0
173	Thambuththegama	13	37	0	0	3	0	0	1	1	2	1	0	0	1	0	1	1	0	2	2	0	0	0	173	0	0	0	0	0	0	0	0	0	0	0	0	0	0	0	0	0	0	0	0	0	0	0	0
174	Thambuththegama	43	43	1	1	3	6	1	1	3	2	0	0	0	1	0	1	1	0	2	1	0	0	0	174	0	0	0	0	0	0	0	0	0	0	0	0	0	0	0	0	0	0	0	0	0	0	0	0
175	Thambuththegama	22	44	0	0	3	0	0	1	1	2	1	0	0	1	0	1	1	0	1	0	0	0	0	175	4	42	6, 8, 11	2	5	1, 3	0	1	6	0	2	0	0	0	0	0	0	0	0	0	0	0	0	0
176	Thambuththegama	40	40	1	1	2	2	1	1	1	1	0	0	0	1	0	1	1	0	2	1	0	0	0	176	0	0	0	0	0	0	0	0	0	0	0	0	0	0	0	0	0	0	0	0	0	0	0	0
177	Thambuththegama	5	49	0	0	4	0	0	1	4	2	0	0	0	1	0	4	1	0	1	0	0	0	0	177	1	18	6, 11	2	1	1	0	1	6	0	3	0	3	12	11	2	0	0	6	0	6	0	2	0
178	Thambuththegama	38	38	0	0	3	0	0	1	1	1	1	1	0	1	0	1	1	0	0	12	0	0	0	178	0	0	0	0	0	0	0	0	0	0	0	0	0	0	0	0	0	0	0	0	0	0	0	0
179	Thambuththegama	60	60	1	1	3	6	1	1	4	2	0	1	0	1	0	1	1	0	1	0	0	0	0	179	0	0	0	0	0	0	0	0	0	0	0	0	0	0	0	0	0	0	0	0	0	0	0	0
180	Thirappane	19	41	0	0	3	2	1	1	1	1	0	0	0	1	0	1	1	1	1	0	0	0	0	180	2	60	6	5	1	1	0	1	6	0	3	1, 9	0	0	0	0	0	0	0	0	0	0	0	0
181	Thirappane	41	41	1	0	3	6	1	1	0	2	0	1	0	1	0	1	1	0	1	0	0	0	0	181	1	30	11	2	1	1	0	1	6	0	3	0	0	0	0	0	0	0	0	0	0	0	0	0
182	Thirappane	45	45	0	0	3	6	2	1	2	4	0	0	0	1	0	1	1	0	0	4	0	0	0	182	0	0	0	0	0	0	0	0	0	0	0	0	0	0	0	0	0	0	0	0	0	0	0	0
183	Thirappane	48	48	1	1	3	2	1	1	2	2	0	0	0	1	0	1	1	0	1	0	0	0	0	183	2	60	11	2	1	1	0	1	6	0	3	0	0	0	0	0	0	0	0	0	0	0	0	0
184	Thirappane	40	40	0	0	5	2	1	1	3	1	2	0	0	1	0	1	1	0	0	5	0	0	0	184	0	0	0	0	0	0	0	0	0	0	0	0	0	0	0	0	0	0	0	0	0	0	0	0
185	Thirappane	20	20	0	1	5	2	1	0	2	1	1	1	0	1	0	1	2	0	1	0	0	0	0	185	1	60	6	2	1	1	0	1	6	0	4	9	1	8	1	2	1	1	0	1	4	0	2	0
186	Thirappane	10	31	0	0	3	0	0	1	1	1	1	1	0	1	0	1	1	0	1	0	0	0	0	186	1	4	2, 6	1	1	1	0	1	4	0	4	0	0	0	0	0	0	0	0	0	0	0	0	0
187	Thirappane	15	41	0	1	5	2	1	1	2	1	0	1	0	1	0	1	1	0	1	0	0	0	0	187	0	0	0	0	0	0	0	0	0	0	0	0	1	24	15	2	1	1	0	1	6	0	4	0
188	Thirappane	45	45	0	0	3	2	1	1	1	2	0	0	0	1	0	1	1	0	1	0	0	0	0	188	0	0	0	0	0	0	0	0	0	0	0	0	4	18	1	5	1	2	0	0	6	0	4	1
189	Thirappane	32	32	0	0	5	0	0	1	1	2	0	2	0	1	0	1	1	0	1	0	0	0	0	189	1	26	2, 4	2	1	1	0	1	6	0	4	8	0	0	0	0	0	0	0	0	0	0	0	0
190	Thirappane	30	30	0	0	5	0	0	1	1	1	0	2	0	1	0	1	1	0	1	0	0	0	0	190	1	26	2, 6	2	1	1	0	1	6	0	4	8	0	0	0	0	0	0	0	0	0	0	0	0
191	Thirappane	60	60	1	0	3	6	1	1	0	1	0	0	0	1	1	1	1	1	0	2	0	0	0	191	0	0	0	0	0	0	0	0	0	0	0	0	0	0	0	0	0	0	0	0	0	0	0	0
192	Thirappane	38	38	1	0	3	0	0	1	2	1	0	1	0	1	0	1	1	0	1	0	0	0	0	192	1	48	14	5	0	0	1	0	6	0	4	0	0	0	0	0	0	0	0	0	0	0	0	0
193	Thirappane	7	32	1	1	3	2	1	1	1	1	0	1	0	1	0	1	1	0	1	0	0	0	0	193	1	1	2, 6	2	1	1	0	1	6	0	3	8	0	0	0	0	0	0	0	0	0	0	0	0
194	Thirappane	25	30	0	1	5	2	1	1	2	2	1	1	0	1	0	1	1	0	0	2	0	0	0	194	0	0	0	0	0	0	0	0	0	0	0	0	0	0	0	0	0	0	0	0	0	0	0	0
195	Thirappane	43	43	0	0	3	2	1	1	1	3	1	0	0	1	0	1	1	0	1	0	0	0	0	195	1	12	1	2	1	1, 6	0	1	6	0	2	8	0	0	0	0	0	0	0	0	0	0	0	0
196	Thirappane	40	40	0	0	6	2	1	1	1	1	1	2	0	1	0	1	2	0	1	0	0	0	0	196	2	24	6	2	1	1	0	1	3, 6	1	3	8	1	12	1	2	1	1	0	1	3, 6	1	3	8
197	Ipalogama	65	65	1	1	6	0	0	1	2	3	0	0	0	1	0	1	1	1	0	2	0	0	0	197	0	0	0	0	0	0	0	0	0	0	0	0	0	0	0	0	0	0	0	0	0	0	0	0
198	Ipalogama	61	61	1	0	4	0	0	1	1	1	0	0	0	1	0	1	1	0	0	1	0	0	0	198	0	0	0	0	0	0	0	0	0	0	0	0	0	0	0	0	0	0	0	0	0	0	0	0
199	Ipalogama	38	38	1	1	3	2	1	1	1	1	1	0	0	2	0	1	2	0	0	2	0	0	0	199	0	0	0	0	0	0	0	0	0	0	0	0	0	0	0	0	0	0	0	0	0	0	0	0
200	Ipalogama	70	70	1	1	4	0	0	1	1	1	0	0	0	1	0	1	1	0	1	0	0	0	0	200	1	24	6	5	2	1	0	1	6	0	2	1, 11	0	0	0	0	0	0	0	0	0	0	0	0
201	Ipalogama	48	48	1	1	4	0	0	1	2	1	0	0	0	1	0	3	1	0	0	2	0	0	0	201	0	0	0	0	0	0	0	0	0	0	0	0	0	0	0	0	0	0	0	0	0	0	0	0
202	Ipalogama	68	68	1	1	2	0	0	1	2	2	1	1	0	1	0	1	1	0	1	0	0	0	0	202	1	24	2, 6	5	1	1	0	1	6	0	2	0	0	0	0	0	0	0	0	0	0	0	0	0
203	Ipalogama	42	42	1	1	3	3	1	1	2	1	0	0	0	2	0	1	2	1	1	0	0	0	0	203	0	0	0	0	0	0	0	0	0	0	0	0	0	0	0	0	0	0	0	0	0	0	0	0
204	Ipalogama	40	40	1	1	4	4	2	1	1	1	1	1	0	1	0	1	2	0	0	1	0	0	0	204	0	0	0	0	0	0	0	0	0	0	0	0	0	0	0	0	0	0	0	0	0	0	0	0
205	Ipalogama	26	26	1	1	3	0	0	1	1	1	0	0	0	1	0	1	1	0	1	0	0	0	0	205	1	48	6	5	1	1	0	1	6	0	2	0	0	0	0	0	0	0	0	0	0	0	0	0
206	Ipalogama	49	49	1	1	4	4	1	1	1	3	0	0	0	1	0	1	1	0	1	0	0	0	0	206	0	0	0	0	0	0	0	0	0	0	0	0	1	36	2	5	0	0	1	0	6	0	2	9
207	Ipalogama	32	32	1	1	3	2	1	1	1	1	1	1	0	1	0	1	2	0	2	1	0	0	0	207	0	0	0	0	0	0	0	0	0	0	0	0	0	0	0	0	0	0	0	0	0	0	0	0
208	Ipalogama	53	53	1	1	2	0	0	1	3	1	0	0	0	1	0	1	1	0	0	2	0	0	0	208	0	0	0	0	0	0	0	0	0	0	0	0	0	0	0	0	0	0	0	0	0	0	0	0
209	Ipalogama	46	46	1	1	4	2	2	1	1	2	0	1	0	1	0	1	1	0	0	2	1	Hen	3	209	0	0	0	0	0	0	0	0	0	0	0	0	0	0	0	0	0	0	0	0	0	0	0	0
210	Ipalogama	48	48	1	1	3	8	2	1	2	3	0	0	0	1	0	1	1	0	1	0	0	0	0	210	1	54	2, 6	1	2	1	0	1	6	0	1	1	0	0	0	0	0	0	0	0	0	0	0	0
211	Ipalogama	51	51	1	1	4	10	1	1	2	2	0	0	0	1	0	1	2	1	0	1	0	0	0	211	0	0	0	0	0	0	0	0	0	0	0	0	0	0	0	0	0	0	0	0	0	0	0	0
212	Ipalogama	40	52	1	1	4	0	0	1	1	1	1	1	0	2	0	1	2	0	0	2	0	0	0	212	0	0	0	0	0	0	0	0	0	0	0	0	0	0	0	0	0	0	0	0	0	0	0	0
213	Ipalogama	48	48	1	1	4	10	1	1	2	2	0	0	0	1	0	1	2	0	1	0	0	0	0	213	0	0	0	0	0	0	0	0	0	0	0	0	1	60	6	5	0	0	1	0	6	0	4	0
214	Ipalogama	74	74	0	0	3	0	0	1	0	3	0	0	0	1	0	1	1	0	2	2	0	0	0	214	0	0	0	0	0	0	0	0	0	0	0	0	0	0	0	0	0	0	0	0	0	0	0	0
215	Ipalogama	51	51	0	0	3	0	0	1	2	1	0	0	0	1	0	1	1	0	1	0	0	0	0	215	0	0	0	0	0	0	0	0	0	0	0	0	0	0	0	0	0	0	0	0	0	0	0	0
216	Ipalogama	63	63	1	1	3	0	0	1	2	2	0	0	0	1	0	2	1	0	0	2	0	0	0	216	0	0	0	0	0	0	0	0	0	0	0	0	0	0	0	0	0	0	0	0	0	0	0	0
217	Ipalogama	60	60	1	1	6	0	0	1	2	3	0	0	0	2	0	1	1	0	1	0	0	0	0	217	1	36	6	1	1	1	0	1	6	0	1	1, 3	0	0	0	0	0	0	0	0	0	0	0	0
218	Ipalogama	48	48	1	0	5	2	1	0	1	2	0	0	0	1	0	1	2	0	0	1	0	0	0	218	0	0	0	0	0	0	0	0	0	0	0	0	0	0	0	0	0	0	0	0	0	0	0	0
219	Ipalogama	64	64	1	1	3	2	1	1	1	1	0	0	0	1	0	1	1	0	0	1	0	0	0	219	0	0	0	0	0	0	0	0	0	0	0	0	0	0	0	0	0	0	0	0	0	0	0	0
220	Ipalogama	38	38	1	1	3	8	1	1	1	3	0	1	0	1	0	1	1	0	0	2	0	0	0	220	0	0	0	0	0	0	0	0	0	0	0	0	0	0	0	0	0	0	0	0	0	0	0	0
221	Palagala	53	53	1	1	2	6	1	1	3	2	0	0	0	2	0	1	2	0	1	0	0	0	0	221	1	96	6	5	1	1	0	1	6	0	4	4	0	0	0	0	0	0	0	0	0	0	0	0
222	Palagala	32	32	0	0	3	2	1	1	1	1	1	1	0	1	0	1	1	1	1	0	0	0	0	222	0	0	0	0	0	0	0	0	0	0	0	0	0	0	0	0	0	0	0	0	0	0	0	0
223	Palagala	20	29	0	1	5	4	1	0	3	1	0	0	0	1	0	1	1	0	1	0	0	0	0	223	1	58	6, 8	1	1	1	0	1	6	0	3	1, 3	0	0	0	0	0	0	0	0	0	0	0	0
224	Palagala	28	28	0	1	5	4	1	1	1	1	0	1	0	1	0	1	2	1	1	0	0	0	0	224	1	24	2, 6, 8	1	2	1, 3	0	1	6	0	4	1	0	0	0	0	0	0	0	0	0	0	0	0
225	Palagala	7	36	0	0	6	2	1	1	1	1	1	1	0	2	0	1	2	1	1	0	0	0	0	225	1	48	6	5	1	1	0	1	6	0	4	0	0	0	0	0	0	0	0	0	0	0	0	0
226	Palagala	12	53	1	0	3	0	0	1	1	1	0	0	0	1	0	1	2	0	0	5	0	0	0	226	0	0	0	0	0	0	0	0	0	0	0	0	0	0	0	0	0	0	0	0	0	0	0	0
227	Palagala	40	50	0	0	3	2	1	1	3	1	0	0	0	1	0	1	1	0	1	0	0	0	0	227	0	0	0	0	0	0	0	0	0	0	0	0	1	6	2, 8	5	0	0	1	0	6	0	2	0
228	Palagala	34	44	0	0	3	0	0	1	2	2	0	0	0	1	0	1	2	0	2	5	0	0	0	228	0	0	0	0	0	0	0	0	0	0	0	0	0	0	0	0	0	0	0	0	0	0	0	0
229	Palagala	53	53	1	1	3	6	1	1	1	2	0	0	0	1	0	1	1	0	2	2	0	0	0	229	0	0	0	0	0	0	0	0	0	0	0	0	0	0	0	0	0	0	0	0	0	0	0	0
230	Palagala	20	20	0	1	4	0	0	0	2	1	0	0	0	1	0	1	1	0	1	0	0	0	0	230	0	0	0	0	0	0	0	0	0	0	0	0	1	24	1, 8	5	2	3	0	1	5	0	4	0
231	Palagala	40	40	1	1	6	2	1	1	2	2	0	3	0	1	0	1	2	0	1	0	0	0	0	231	1	12	2, 6, 8	5	1	1	0	1	6	0	3	1, 2, 5	0	0	0	0	0	0	0	0	0	0	0	0
232	Palagala	48	48	1	1	2	6	1	1	1	2	2	1	0	1	0	1	1	0	0	13	0	0	0	232	0	0	0	0	0	0	0	0	0	0	0	0	0	0	0	0	0	0	0	0	0	0	0	0
233	Palagala	41	41	0	0	3	0	0	1	1	4	0	1	0	1	0	1	1	0	1	0	0	0	0	233	1	24	2, 6	5	2	1, 3	0	1	6	0	3	1, 4	0	0	0	0	0	0	0	0	0	0	0	0
234	Palagala	30	51	1	1	2	6	1	1	2	3	0	0	0	1	0	1	2	0	1	0	0	0	0	234	2	12	2, 6	5	1	1, 3	0	1	6	0	4	4	0	0	0	0	0	0	0	0	0	0	0	0
235	Palagala	45	65	0	0	2	6	1	1	1	1	0	0	0	9	0	1	1	0	1	0	0	0	0	235	0	0	0	0	0	0	0	0	0	0	0	0	1	24	14	5	0	0	1	0	5	0	4	0
236	Palagala	26	46	1	1	3	6	1	1	1	4	0	0	0	1	0	1	1	0	1	0	0	0	0	236	1	18	6	5	2	1	0	1	6	0	4	0	0	0	0	0	0	0	0	0	0	0	0	0
237	Palagala	46	46	1	1	3	6	1	1	3	1	0	0	0	1	0	1	2	0	1	0	0	0	0	237	0	0	0	0	0	0	0	0	0	0	0	0	0	0	0	0	0	0	0	0	0	0	0	0
238	Palagala	37	37	1	1	5	6	1	1	2	2	0	0	0	1	0	1	1	0	1	0	0	0	0	238	1	36	6, 8	1	1	1	0	1	6	0	3	1, 5	0	0	0	0	0	0	0	0	0	0	0	0
239	Palagala	25	39	1	1	2	6	1	1	2	1	1	1	0	1	0	1	1	0	1	0	0	0	0	239	1	96	6, 8	5	1	1	0	1	6	0	3	0	0	0	0	0	0	0	0	0	0	0	0	0
240	Palagala	27	27	0	1	6	3	1	0	2	1	0	0	0	1	0	1	2	0	2	1	0	0	0	240	0	0	0	0	0	0	0	0	0	0	0	0	0	0	0	0	0	0	0	0	0	0	0	0
241	Palagala	34	34	1	1	4	2	1	1	1	1	1	1	0	2	0	1	2	1	0	1	0	0	0	241	0	0	0	0	0	0	0	0	0	0	0	0	0	0	0	0	0	0	0	0	0	0	0	0
242	Galnewa	12	35	0	0	2	0	0	1	1	1	0	1	0	1	0	1	1	0	1	0	0	0	0	242	1	24	6	5	1	1	0	1	6	0	4	4	0	0	0	0	0	0	0	0	0	0	0	0
243	Galnewa	55	55	1	1	3	6	1	1	1	2	0	0	0	1	0	1	1	0	0	2	0	0	0	243	0	0	0	0	0	0	0	0	0	0	0	0	0	0	0	0	0	0	0	0	0	0	0	0
244	Galnewa	42	66	0	0	4	5	1	1	2	1	0	0	0	1	0	1	2	0	1	0	0	0	0	244	1	84	6	2	1	1	0	1	6	0	4	1, 4	1	24	8	2	1	1	0	1	6	0	4	0
245	Galnewa	52	52	1	1	3	6	1	1	2	2	0	0	0	1	0	1	2	0	1	0	0	0	0	245	1	48	2, 6	1	1	1	0	1	6	0	3	1, 3	0	0	0	0	0	0	0	0	0	0	0	0
246	Galnewa	41	41	1	1	3	2	1	1	3	1	0	0	0	1	0	2	2	1	1	0	0	0	0	246	2	84	2, 3, 6	5	1	1	0	1	6	0	3	1, 4	0	0	0	0	0	0	0	0	0	0	0	0
247	Galnewa	21	21	0	0	5	0	0	0	2	3	0	1	0	2	0	1	1	0	1	0	0	0	0	247	1	48	2, 6	5	0	0	1	0	6	0	4	0	1	12	2, 8	5	0	0	1	0	5	0	4	4
248	Galnewa	47	47	1	1	4	9	1	1	2	1	0	1	0	1	0	1	2	0	1	0	0	0	0	248	1	36	6	1	1	1	0	1	6	0	3	0	0	0	0	0	0	0	0	0	0	0	0	0
249	Galnewa	8	30	0	0	3	0	0	1	1	2	1	1	0	1	0	1	1	0	1	0	0	0	0	249	0	0	0	0	0	0	0	0	0	0	0	0	0	0	0	0	0	0	0	0	0	0	0	0
250	Galnewa	30	76	1	1	3	2	1	1	1	1	0	0	0	1	0	1	1	0	1	0	0	0	0	250	0	0	0	0	0	0	0	0	0	0	0	0	1	6	11	2	0	0	1	0	6	0	4	0
251	Galnewa	21	21	0	1	3	2	1	0	2	1	0	0	0	1	0	1	1	0	2	2	0	0	0	251	0	0	0	0	0	0	0	0	0	0	0	0	0	0	0	0	0	0	0	0	0	0	0	0
252	Galnewa	35	35	1	0	3	2	1	1	1	1	1	1	0	1	0	1	1	0	2	13	0	0	0	252	0	0	0	0	0	0	0	0	0	0	0	0	0	0	0	0	0	0	0	0	0	0	0	0
253	Galnewa	48	48	1	1	3	2	1	1	2	2	0	0	0	1	0	1	1	0	2	2	0	0	0	253	0	0	0	0	0	0	0	0	0	0	0	0	0	0	0	0	0	0	0	0	0	0	0	0
254	Galnewa	50	50	1	1	3	6	1	1	2	2	0	0	0	1	0	1	2	0	1	0	0	0	0	254	1	36	6	1	1	1	0	1	6	0	3	4	0	0	0	0	0	0	0	0	0	0	0	0
255	Galnewa	48	48	1	1	3	2	1	1	2	2	0	0	0	2	0	1	3	0	1	0	0	0	0	255	1	24	8	1	1	1	0	1	1, 6	2	4	0	0	0	0	0	0	0	0	0	0	0	0	0
256	Galnewa	38	38	0	0	3	4	1	1	1	2	0	0	0	1	0	1	1	0	1	0	0	0	0	256	0	0	0	0	0	0	0	0	0	0	0	0	0	0	0	0	0	0	0	0	0	0	0	0
257	Galnewa	10	32	1	1	3	8	1	1	1	2	1	0	0	1	0	1	1	0	2	2	0	0	0	257	0	0	0	0	0	0	0	0	0	0	0	0	0	0	0	0	0	0	0	0	0	0	0	0
258	Galnewa	47	47	0	0	3	0	0	1	3	1	0	0	0	1	0	1	1	0	1	0	0	0	0	258	0	0	0	0	0	0	0	0	0	0	0	0	0	0	0	0	0	0	0	0	0	0	0	0
259	Galnewa	37	37	1	1	4	7	1	1	2	2	0	0	0	1	0	1	1	0	1	0	0	0	0	259	0	0	0	0	0	0	0	0	0	0	0	0	1	12	2, 6	5	0	0	1	0	5, 6	0	4	0
260	Galnewa	45	45	0	0	4	4	1	1	3	2	1	0	0	2	0	1	2	0	1	0	0	0	0	260	2	36	6	1	1	1	0	1	6	0	4	4	0	0	0	0	0	0	0	0	0	0	0	0
261	Galnewa	7	23	0	1	5	2	1	0	1	2	0	1	0	1	0	1	2	1	2	1	0	0	0	261	0	0	0	0	0	0	0	0	0	0	0	0	0	0	0	0	0	0	0	0	0	0	0	0
262	Galnewa	35	55	1	1	3	5	1	1	2	2	0	0	0	1	0	1	2	0	2	2	0	0	0	262	0	0	0	0	0	0	0	0	0	0	0	0	0	0	0	0	0	0	0	0	0	0	0	0
263	Palugaswewa	24	47	0	0	3	2	1	1	1	2	0	0	0	2	0	1	1	0	2	9	0	0	0	263	0	0	0	0	0	0	0	0	0	0	0	0	0	0	0	0	0	0	0	0	0	0	0	0
264	Palugaswewa	7	46	1	1	5	2	1	1	1	1	1	1	0	1	0	1	2	1	0	6	0	0	0	264	0	0	0	0	0	0	0	0	0	0	0	0	0	0	0	0	0	0	0	0	0	0	0	0
265	Palugaswewa	16	30	0	0	5	4	1	1	1	3	0	0	0	1	0	1	1	0	1	0	0	0	0	265	2	72	1	2	0	0	1	0	6	0	4	8	0	0	0	0	0	0	0	0	0	0	0	0
266	Palugaswewa	5	35	1	1	3	4	1	1	1	1	0	1	0	1	0	1	1	1	0	2	0	0	0	266	0	0	0	0	0	0	0	0	0	0	0	0	0	0	0	0	0	0	0	0	0	0	0	0
267	Palugaswewa	59	59	0	0	2	0	0	1	2	1	0	0	0	1	0	1	1	0	1	0	0	0	0	267	0	0	0	0	0	0	0	0	0	0	0	0	1	72	14	5	0	0	1	0	5	0	4	6
268	Palugaswewa	40	44	0	0	3	2	1	1	1	3	0	0	0	1	0	1	1	0	0	2	0	0	0	268	0	0	0	0	0	0	0	0	0	0	0	0	0	0	0	0	0	0	0	0	0	0	0	0
269	Palugaswewa	53	53	0	0	3	0	0	1	2	1	0	0	0	1	0	1	1	0	0	4	0	0	0	269	0	0	0	0	0	0	0	0	0	0	0	0	0	0	0	0	0	0	0	0	0	0	0	0
270	Palugaswewa	34	34	0	0	3	0	0	1	1	1	1	1	0	1	0	1	2	0	0	4	0	0	0	270	0	0	0	0	0	0	0	0	0	0	0	0	0	0	0	0	0	0	0	0	0	0	0	0
271	Palugaswewa	30	30	0	0	5	4	1	0	2	2	3	0	0	1	0	1	1	0	1	0	0	0	0	271	0	0	0	0	0	0	0	0	0	0	0	0	1	5	14	5	0	0	1	0	5	0	2	0
272	Palugaswewa	64	64	0	1	2	9	1	1	2	1	0	0	0	1	0	1	1	0	0	1	0	0	0	272	0	0	0	0	0	0	0	0	0	0	0	0	0	0	0	0	0	0	0	0	0	0	0	0
273	Kekirawa	32	32	0	0	3	0	0	1	1	1	0	1	0	1	0	1	1	0	0	2	0	0	0	273	0	0	0	0	0	0	0	0	0	0	0	0	0	0	0	0	0	0	0	0	0	0	0	0
274	Kekirawa	7	41	0	0	5	5	1	1	2	1	3	0	0	1	0	1	2	0	0	1	0	0	0	274	0	0	0	0	0	0	0	0	0	0	0	0	0	0	0	0	0	0	0	0	0	0	0	0
275	Kekirawa	42	42	0	0	3	0	0	1	1	3	0	0	0	1	0	1	1	0	1	0	0	0	0	275	2	120	1, 6	2	1	1	0	1	6	0	3	8	1	96	1	2	0	0	1	1	6	0	2	0
276	Kekirawa	31	61	1	0	2	6	2	1	0	2	0	1	0	1	0	1	1	0	1	0	0	0	0	276	1	60	6	2	1	1	0	1	5	0	4	0	0	0	0	0	0	0	0	0	0	0	0	0
277	Kekirawa	50	50	0	0	2	2	1	0	1	3	0	2	0	1	0	1	1	0	1	0	0	0	0	277	1	60	1, 6	2	1	1	0	1	6	0	2	8	1	36	1	2	1	1	0	1	6	0	2	8
278	Kekirawa	32	32	0	0	2	0	0	1	2	2	1	1	0	1	0	1	1	0	0	2	0	0	0	278	0	0	0	0	0	0	0	0	0	0	0	0	0	0	0	0	0	0	0	0	0	0	0	0
279	Kekirawa	70	70	0	0	2	0	0	1	2	2	1	1	0	1	0	1	1	0	0	2	0	0	0	279	0	0	0	0	0	0	0	0	0	0	0	0	0	0	0	0	0	0	0	0	0	0	0	0
280	Kekirawa	23	23	0	0	5	0	0	0	1	2	0	0	0	1	0	1	1	0	1	0	0	0	0	280	2	36	6	2	1	1	0	1	6	0	4	8	0	0	0	0	0	0	0	0	0	0	0	0
281	Kekirawa	55	55	0	0	2	0	0	1	2	2	0	0	0	1	0	1	1	0	1	0	0	0	0	281	1	7	6	2	0	0	1	1	6	0	4	5	0	0	0	0	0	0	0	0	0	0	0	0
282	Kekirawa	42	42	0	0	2	0	0	1	2	2	0	1	0	1	0	1	1	0	0	2	0	0	0	282	0	0	0	0	0	0	0	0	0	0	0	0	0	0	0	0	0	0	0	0	0	0	0	0
283	Kekirawa	36	36	0	0	2	0	0	1	2	1	1	0	0	1	0	1	1	0	1	0	0	0	0	283	1	24	1, 6	5	0	0	1	1	6	0	4	0	0	0	0	0	0	0	0	0	0	0	0	0
284	Kekirawa	52	52	0	0	2	0	0	1	2	1	0	0	0	1	0	1	2	0	1	0	0	0	0	284	0	0	0	0	0	0	0	0	0	0	0	0	1	24	1, 15	5	0	0	1	1	5	0	4	6
285	Kekirawa	34	34	0	0	3	0	0	1	1	2	0	1	0	1	0	1	2	0	0	5	0	0	0	285	0	0	0	0	0	0	0	0	0	0	0	0	0	0	0	0	0	0	0	0	0	0	0	0
286	Kekirawa	32	32	1	1	3	2	1	1	1	1	0	0	0	1	0	1	1	0	1	0	0	0	0	286	0	0	0	0	0	0	0	0	0	0	0	0	1	36	14	5	0	0	1	1	6	0	4	0
287	Kekirawa	63	63	0	0	3	2	1	1	1	1	0	0	0	1	0	4	1	0	2	14	0	0	0	287	0	0	0	0	0	0	0	0	0	0	0	0	0	0	0	0	0	0	0	0	0	0	0	0
288	Kekirawa	32	32	1	1	3	2	1	0	1	0	0	0	0	1	1	1	1	1	2	1	0	0	0	288	0	0	0	0	0	0	0	0	0	0	0	0	0	0	0	0	0	0	0	0	0	0	0	0
289	Kekirawa	61	61	1	1	3	6	1	1	2	2	0	0	0	1	0	1	1	0	1	0	0	0	0	289	1	12	1, 6	2	1	1	0	1	6	0	4	8	0	0	0	0	0	0	0	0	0	0	0	0
290	Kekirawa	36	36	1	1	3	6	1	1	1	1	0	1	0	1	0	1	1	0	1	0	0	0	0	290	1	60	6	2	1	1	0	1	6	0	4	8	0	0	0	0	0	0	0	0	0	0	0	0
291	Kekirawa	33	33	0	0	3	0	0	1	2	1	0	1	0	1	0	1	2	0	0	15	0	0	0	291	0	0	0	0	0	0	0	0	0	0	0	0	0	0	0	0	0	0	0	0	0	0	0	0
292	Kekirawa	42	42	0	0	3	0	0	1	2	2	0	1	0	1	0	1	1	0	0	2	0	0	0	292	0	0	0	0	0	0	0	0	0	0	0	0	0	0	0	0	0	0	0	0	0	0	0	0
293	Kekirawa	50	50	1	1	3	8	1	1	3	2	0	0	0	1	0	1	1	0	1	0	0	0	0	293	1	36	11	2	1	1	0	1	6	0	3	0	0	0	0	0	0	0	0	0	0	0	0	0
294	Kekirawa	32	32	0	0	3	0	0	1	1	1	0	1	0	1	0	1	2	0	1	0	0	0	0	294	0	0	0	0	0	0	0	0	0	0	0	0	0	0	0	0	0	0	0	0	0	0	0	0
295	Kekirawa	38	38	0	0	3	6	1	1	1	2	0	0	0	1	0	1	1	1	1	0	0	0	0	295	1	108	1	2	1	1	0	1	5	0	4	0	0	0	0	0	0	0	0	0	0	0	0	0
296	Kekirawa	23	23	0	0	4	0	0	0	1	3	1	0	0	1	0	1	1	0	1	0	0	0	0	296	1	84	1	2	1	1	0	1	6	0	4	0	0	0	0	0	0	0	0	0	0	0	0	0
297	Kekirawa	62	62	0	0	3	0	0	1	1	1	0	0	0	1	0	1	1	0	0	13	0	0	0	297	0	0	0	0	0	0	0	0	0	0	0	0	0	0	0	0	0	0	0	0	0	0	0	0
298	Kekirawa	40	40	0	0	3	6	1	1	2	1	1	2	0	1	0	1	1	0	1	0	0	0	0	298	2	2	6	2	1	1	0	1	5	0	4	0	0	0	0	0	0	0	0	0	0	0	0	0
299	Kekirawa	57	57	1	0	3	6	1	0	1	1	0	0	0	1	0	1	1	0	1	0	0	0	0	299	0	0	0	0	0	0	0	0	0	0	0	0	1	24	1	5	0	0	1	0	6	0	4	0
300	Kekirawa	66	66	1	0	2	0	0	1	0	1	0	0	0	9	1	1	1	0	2	5	0	0	0	300	0	0	0	0	0	0	0	0	0	0	0	0	0	0	0	0	0	0	0	0	0	0	0	0
301	Kekirawa	67	67	1	1	4	6	1	1	1	1	0	0	0	1	0	1	1	0	1	0	0	0	0	301	1	84	6	5	1	1	0	1	6	0	4	4	0	0	0	0	0	0	0	0	0	0	0	0
302	Kekirawa	20	20	0	1	3	7	1	0	3	1	1	0	0	1	0	1	1	0	1	0	0	0	0	302	1	24	2, 6	5	1	1	0	1	6	0	4	4	1	36	8	5	1	1	0	1	6	0	4	4
303	Kekirawa	17	35	0	0	2	0	0	1	1	2	0	1	0	1	0	1	1	0	1	0	0	0	0	303	2	24	2, 6	5	0	0	1	0	6	0	4	0	0	0	0	0	0	0	0	0	0	0	0	0
304	Kekirawa	32	32	1	0	2	2	1	1	1	1	1	1	0	1	0	1	1	1	0	1	0	0	0	304	0	0	0	0	0	0	0	0	0	0	0	0	0	0	0	0	0	0	0	0	0	0	0	0
305	Kekirawa	18	43	1	0	3	0	0	1	2	1	0	1	0	1	0	1	2	0	1	0	0	0	0	305	1	24	5, 14	5	1	1	0	1	6	0	4	0	0	0	0	0	0	0	0	0	0	0	0	0
306	Kekirawa	61	61	1	1	3	6	1	0	1	1	0	0	0	1	0	1	1	0	1	0	0	0	0	306	1	96	6	5	0	0	1	0	6	0	4	0	0	0	0	0	0	0	0	0	0	0	0	0
307	Kekirawa	10	30	1	0	3	0	0	1	1	1	2	0	0	1	0	1	1	0	1	0	0	0	0	307	1	84	14	5	1	1	0	1	6	0	4	0	2	36	14	5	0	0	1	0	5, 6	0	4	0
308	Kekirawa	43	43	0	0	3	0	0	1	1	3	0	0	0	1	0	1	1	0	1	0	0	0	0	308	0	0	0	0	0	0	0	0	0	0	0	0	0	0	0	0	0	0	0	0	0	0	0	0
309	Mahavilachchiya	40	40	0	0	3	0	0	0	0	2	0	1	0	1	0	1	1	0	0	1	1	Cow	5	309	0	0	0	0	0	0	0	0	0	0	0	0	0	0	0	0	0	0	0	0	0	0	0	0
310	Mahavilachchiya	15	34	0	0	3	0	0	1	3	1	1	0	0	1	0	1	1	0	1	0	1	Cow	9	310	1	36	1	2	1	1	0	1	6	0	4	8	0	0	0	0	0	0	0	0	0	0	0	0
311	Mahavilachchiya	23	40	0	0	3	0	0	1	1	2	0	1	0	1	0	1	1	0	1	0	0	0	0	311	1	108	1	5	1	1	0	1	5	0	4	0	0	0	0	0	0	0	0	0	0	0	0	0
312	Mahavilachchiya	42	42	1	1	3	10	1	1	1	2	1	1	0	1	0	1	2	0	1	0	0	0	0	312	2	36	1, 4	2	0	0	1	1	6	0	4	0	0	0	0	0	0	0	0	0	0	0	0	0
313	Mahavilachchiya	43	43	0	0	3	1	1	1	3	0	1	0	0	1	0	1	1	1	1	0	0	0	0	313	2	84	6	2	1	1	0	1	6	0	4	8	0	0	0	0	0	0	0	0	0	0	0	0
314	Mahavilachchiya	65	65	1	1	2	0	0	1	1	3	0	0	0	1	0	1	1	0	0	2	1	Cow	1.5	314	0	0	0	0	0	0	0	0	0	0	0	0	0	0	0	0	0	0	0	0	0	0	0	0
315	Mahavilachchiya	51	51	1	1	2	6	1	1	1	2	0	0	0	1	0	1	1	0	1	0	1	Cow	20	315	1	96	1	2	0	0	1	1	5	0	4	0	1	96	1	2	0	0	1	1	6	0	4	0
316	Mahavilachchiya	65	65	1	1	2	0	0	0	1	0	0	0	0	1	1	1	1	0	0	2	0	0	0	316	0	0	0	0	0	0	0	0	0	0	0	0	0	0	0	0	0	0	0	0	0	0	0	0
317	Mahavilachchiya	40	40	1	0	3	0	0	1	2	2	0	0	0	1	0	1	1	0	0	9	1	Cow	8	317	0	0	0	0	0	0	0	0	0	0	0	0	0	0	0	0	0	0	0	0	0	0	0	0
318	Mahavilachchiya	37	37	0	0	2	0	0	1	1	1	1	1	0	1	0	1	1	0	1	0	1	Hen	5	318	2	60	6	2	0	0	1	1	6	0	3	0	0	0	0	0	0	0	0	0	0	0	0	0
319	Mahavilachchiya	35	35	0	0	3	0	0	1	1	1	1	0	0	1	0	1	1	0	0	15	0	0	0	319	0	0	0	0	0	0	0	0	0	0	0	0	0	0	0	0	0	0	0	0	0	0	0	0
320	Mahavilachchiya	49	49	1	1	3	6	1	1	1	1	0	1	0	1	0	1	1	0	1	0	0	0	0	320	0	0	0	0	0	0	0	0	0	0	0	0	1	9	15	2	0	0	1	0	6	0	2	0
321	Mahavilachchiya	23	23	0	0	3	0	0	1	1	1	0	0	0	1	0	1	2	0	1	0	0	0	0	321	1	24	1, 6	2	0	0	1	1	5	0	4	0	0	0	0	0	0	0	0	0	0	0	0	0
322	Mahavilachchiya	38	38	0	0	3	0	0	1	1	1	1	1	0	1	0	1	2	0	1	0	0	0	0	322	1	12	1	2	0	0	1	1	5	0	4	8	0	0	0	0	0	0	0	0	0	0	0	0
323	Rajanganaya	57	57	1	1	3	6	1	1	1	1	0	0	0	1	0	1	1	0	1	0	0	0	0	323	1	48	14	5	0	0	1	1	6	0	4	0	0	0	0	0	0	0	0	0	0	0	0	0
324	Rajanganaya	22	22	0	1	3	0	0	1	1	1	0	1	0	1	0	1	2	0	1	0	0	0	0	324	1	24	6	2	0	0	1	1	1	6	4	4	0	0	0	0	0	0	0	0	0	0	0	0
325	Rajanganaya	16	46	0	0	3	6	1	1	1	2	0	0	0	1	0	1	1	0	0	16	0	0	0	325	0	0	0	0	0	0	0	0	0	0	0	0	0	0	0	0	0	0	0	0	0	0	0	0
326	Rajanganaya	37	37	0	0	3	0	0	1	2	1	1	1	0	1	0	1	3	0	0	2	0	0	0	326	0	0	0	0	0	0	0	0	0	0	0	0	0	0	0	0	0	0	0	0	0	0	0	0
327	Rajanganaya	22	22	0	0	4	2	1	1	1	1	0	1	0	1	0	1	2	0	0	15	0	0	0	327	0	0	0	0	0	0	0	0	0	0	0	0	0	0	0	0	0	0	0	0	0	0	0	0
328	Rajanganaya	62	62	0	0	5	0	0	1	2	2	0	0	0	1	0	1	1	0	0	5	0	0	0	328	0	0	0	0	0	0	0	0	0	0	0	0	0	0	0	0	0	0	0	0	0	0	0	0
329	Rajanganaya	18	18	0	0	5	0	0	0	1	2	0	0	0	1	0	1	2	0	1	0	0	0	0	329	0	0	0	0	0	0	0	0	0	0	0	0	1	6	1	2	0	0	1	0	6	0	2	0
330	Rajanganaya	67	67	0	0	2	6	1	1	1	1	0	0	0	1	0	1	1	0	0	2	0	0	0	330	0	0	0	0	0	0	0	0	0	0	0	0	0	0	0	0	0	0	0	0	0	0	0	0
331	Rajanganaya	58	58	0	1	2	6	1	1	3	1	0	0	0	1	0	1	1	0	1	0	0	0	0	331	1	48	14	5	0	0	1	1	6	0	4	0	0	0	0	0	0	0	0	0	0	0	0	0
332	Rajanganaya	6	55	1	1	2	9	1	1	1	1	0	0	0	1	0	1	1	0	1	0	0	0	0	332	1	6	1	2	1	3	0	1	5	0	4	0	0	0	0	0	0	0	0	0	0	0	0	0
333	Rajanganaya	50	50	0	0	2	0	0	1	1	2	0	1	0	1	0	1	1	0	1	0	0	0	0	333	1	96	1	5	0	0	4	0	6	0	4	0	0	0	0	0	0	0	0	0	0	0	0	0
334	Rajanganaya	25	25	0	0	4	0	0	0	1	1	0	1	0	1	0	1	3	0	0	2	0	0	0	334	0	0	0	0	0	0	0	0	0	0	0	0	0	0	0	0	0	0	0	0	0	0	0	0
335	Rajanganaya	63	63	0	0	3	0	0	1	1	3	2	0	0	1	0	1	2	0	1	0	0	0	0	335	1	48	2	2	0	0	1	1	6	0	4	0	1	36	1, 15	2	0	0	1	0	6	0	4	0
336	Rajanganaya	35	35	0	0	3	2	1	1	1	2	1	0	0	1	0	1	2	1	1	0	0	0	0	336	0	0	0	0	0	0	0	0	0	0	0	0	1	30	1	2	0	0	1	1	6	0	2	0
337	Rajanganaya	31	31	0	0	4	2	1	1	1	1	1	1	0	1	0	1	2	1	1	0	0	0	0	337	2	24	6	2	0	0	1	1	6	0	3	8	0	0	0	0	0	0	0	0	0	0	0	0
338	Rajanganaya	31	31	0	1	4	7	1	0	1	2	0	0	0	1	0	1	2	0	1	0	0	0	0	338	0	0	0	0	0	0	0	0	0	0	0	0	1	24	14	5	0	0	1	0	6	0	4	0
339	Rajanganaya	37	37	1	1	3	2	1	1	1	1	0	1	0	2	0	1	3	0	1	0	0	0	0	339	1	36	6	5	0	0	1	1	6	0	4	0	0	0	0	0	0	0	0	0	0	0	0	0
340	Rajanganaya	49	49	1	1	4	2	1	1	2	2	0	1	0	2	0	1	4	0	0	1	0	0	0	340	0	0	0	0	0	0	0	0	0	0	0	0	0	0	0	0	0	0	0	0	0	0	0	0
341	Rajanganaya	25	25	0	1	6	2	1	0	2	2	0	0	0	1	0	1	2	0	1	0	0	0	0	341	1	24	6	2	0	0	1	1	6	0	4	8	0	0	0	0	0	0	0	0	0	0	0	0
342	Rajanganaya	5	30	1	0	4	0	0	1	3	1	0	0	0	1	0	1	2	0	1	0	0	0	0	342	1	24	1	2	0	0	1	1	5	0	4	0	1	12	1	2	0	0	1	0	5	0	4	0
343	Rajanganaya	28	28	0	0	3	0	0	1	1	1	0	1	0	1	0	1	2	0	0	2	0	0	0	343	0	0	0	0	0	0	0	0	0	0	0	0	0	0	0	0	0	0	0	0	0	0	0	0
344	Nochchiyagama	38	38	0	0	3	0	0	1	2	1	0	1	0	1	0	1	2	0	2	15	0	0	0	344	0	0	0	0	0	0	0	0	0	0	0	0	0	0	0	0	0	0	0	0	0	0	0	0
345	Nochchiyagama	42	42	0	0	3	0	0	1	1	1	0	1	0	1	0	1	2	0	0	2	0	0	0	345	0	0	0	0	0	0	0	0	0	0	0	0	0	0	0	0	0	0	0	0	0	0	0	0
346	Nochchiyagama	41	41	0	0	3	2	1	1	1	3	0	0	0	1	0	1	2	0	0	1	0	0	0	346	0	0	0	0	0	0	0	0	0	0	0	0	0	0	0	0	0	0	0	0	0	0	0	0
347	Nochchiyagama	47	63	0	0	3	9	1	1	1	1	0	0	0	1	0	1	1	0	0	5	0	0	0	347	0	0	0	0	0	0	0	0	0	0	0	0	0	0	0	0	0	0	0	0	0	0	0	0
348	Nochchiyagama	35	35	1	1	4	6	1	1	1	1	2	0	0	1	0	1	1	0	0	5	1	Cow	5	348	0	0	0	0	0	0	0	0	0	0	0	0	0	0	0	0	0	0	0	0	0	0	0	0
349	Nochchiyagama	10	52	1	0	1	6	1	0	0	1	0	0	0	1	1	1	1	1	0	2	0	0	0	349	0	0	0	0	0	0	0	0	0	0	0	0	0	0	0	0	0	0	0	0	0	0	0	0
350	Nochchiyagama	36	36	0	0	3	7	1	1	1	2	1	1	0	1	0	1	1	0	1	0	1	Cow	10	350	1	24	14	5	0	0	1	1	6	0	4	0	1	12	1, 15	2	0	0	1	0	5	0	2	0
351	Nochchiyagama	45	45	0	0	3	0	0	1	2	3	0	1	0	1	0	1	3	0	1	0	0	0	0	351	2	36	6	2	0	0	1	1	6	0	4	0	0	0	0	0	0	0	0	0	0	0	0	0
352	Nochchiyagama	8	54	0	0	1	0	0	1	1	2	0	0	0	1	0	1	1	0	1	0	0	0	0	352	1	36	1	2	1	4	0	1	6	0	3	8	1	84	1	2	0	0	1	0	6	0	2	0
353	Nochchiyagama	61	61	1	1	2	6	1	0	1	0	0	0	0	1	1	1	1	1	0	1	0	0	0	353	0	0	0	0	0	0	0	0	0	0	0	0	0	0	0	0	0	0	0	0	0	0	0	0
354	Nochchiyagama	34	34	0	0	3	0	0	1	2	1	1	0	0	1	0	1	1	0	0	9	0	0	0	354	0	0	0	0	0	0	0	0	0	0	0	0	0	0	0	0	0	0	0	0	0	0	0	0
355	Nochchiyagama	28	28	0	1	4	2	1	0	2	2	0	0	0	1	0	1	3	0	0	1	0	0	0	355	0	0	0	0	0	0	0	0	0	0	0	0	0	0	0	0	0	0	0	0	0	0	0	0
356	Nochchiyagama	48	48	1	1	3	6	1	1	2	2	1	1	0	1	0	1	1	0	1	0	0	0	0	356	0	0	0	0	0	0	0	0	0	0	0	0	2	60	14	5	0	0	1	0	5	0	2	10
357	Nochchiyagama	25	52	1	1	3	6	1	1	1	2	0	0	0	1	0	1	1	0	2	9	0	0	0	357	0	0	0	0	0	0	0	0	0	0	0	0	0	0	0	0	0	0	0	0	0	0	0	0
358	Nochchiyagama	7	27	0	0	3	0	0	1	2	2	0	0	0	1	0	1	1	0	0	2	1	Goat	5	358	0	0	0	0	0	0	0	0	0	0	0	0	0	0	0	0	0	0	0	0	0	0	0	0
359	Nochchiyagama	5	66	1	1	2	6	1	1	2	1	0	0	0	1	0	1	1	0	1	0	0	0	0	359	0	0	0	0	0	0	0	0	0	0	0	0	1	3	1	5	0	0	1	0	5	0	4	0
360	Nochchiyagama	32	32	1	1	3	6	1	1	1	1	0	1	0	1	0	1	3	0	1	0	0	0	0	360	1	60	6	2	0	0	1	1	6	0	4	8	0	0	0	0	0	0	0	0	0	0	0	0
361	Nochchiyagama	42	42	1	1	3	2	1	1	1	1	0	1	0	1	0	1	2	0	1	0	0	0	0	361	1	36	1, 6	2	0	0	1	1	6	0	4	0	0	0	0	0	0	0	0	0	0	0	0	0
362	Nochchiyagama	42	42	1	1	3	7	1	0	1	0	0	0	0	1	1	1	1	1	1	0	1	Cow	5	362	1	24	1, 6	2	0	0	1	1	6	0	4	7	0	0	0	0	0	0	0	0	0	0	0	0
363	Nochchiyagama	51	51	1	0	2	6	1	1	1	1	0	0	0	1	0	1	1	1	1	0	0	0	0	363	1	12	1	5	0	0	1	1	5	0	4	0	0	0	0	0	0	0	0	0	0	0	0	0
364	Nochchiyagama	39	39	0	0	3	0	0	1	2	2	1	0	0	1	0	1	1	0	1	0	0	0	0	364	2	48	6	2	0	0	1	1	5	0	4	0	2	2	1, 15	2	0	0	1	0	6	0	2	0
365	Nochchiyagama	55	55	1	0	2	0	0	1	2	2	0	1	0	1	0	1	2	0	1	0	0	0	0	365	1	36	14	5	0	0	2	0	5	0	4	0	0	0	0	0	0	0	0	0	0	0	0	0
366	Nochchiyagama	36	36	1	1	3	7	1	1	1	1	0	2	0	1	0	1	1	1	0	1	0	0	0	366	0	0	0	0	0	0	0	0	0	0	0	0	0	0	0	0	0	0	0	0	0	0	0	0
367	Nochchiyagama	42	42	1	1	2	2	1	1	1	1	0	1	0	1	0	1	2	1	0	1	0	0	0	367	0	0	0	0	0	0	0	0	0	0	0	0	0	0	0	0	0	0	0	0	0	0	0	0
368	Nochchiyagama	58	58	0	0	2	0	0	1	2	4	1	1	0	1	0	1	1	0	1	0	0	0	0	368	2	72	14	5	0	0	1	1	5	0	4	0	4	1.5	1	2	0	0	1	0	5	0	2	0
369	Nochchiyagama	26	26	0	0	3	2	1	1	1	1	0	2	0	1	0	1	2	1	1	0	0	0	0	369	0	0	0	0	0	0	0	0	0	0	0	0	1	2	14	5	0	0	1	0	5	0	4	11
370	Nochchiyagama	35	35	1	1	2	6	1	0	1	1	0	0	0	1	0	1	1	0	0	5	0	0	0	370	0	0	0	0	0	0	0	0	0	0	0	0	0	0	0	0	0	0	0	0	0	0	0	0
371	Nochchiyagama	42	52	0	0	2	0	0	1	1	1	0	0	0	1	0	1	1	0	1	0	0	0	0	371	1	36	1	5	0	0	1	1	5	0	4	8	0	0	0	0	0	0	0	0	0	0	0	0
372	Nochchiyagama	36	36	1	1	5	6	1	1	1	1	0	2	0	1	0	1	1	1	1	0	0	0	0	372	1	8	6	2	0	0	1	1	6	0	4	0	0	0	0	0	0	0	0	0	0	0	0	0
373	Nochchiyagama	73	73	1	0	2	0	0	1	1	4	1	0	0	2	0	1	2	0	1	0	0	0	0	373	1	8	6	2	0	0	1	1	6	0	4	0	0	0	0	0	0	0	0	0	0	0	0	0
374	Nochchiyagama	50	50	0	1	3	6	1	1	1	1	1	1	0	1	0	1	1	0	0	5	0	0	0	374	0	0	0	0	0	0	0	0	0	0	0	0	0	0	0	0	0	0	0	0	0	0	0	0
375	N.P.C.	25	25	0	1	4	0	0	0	2	3	0	0	0	1	0	1	1	0	2	2	0	0	0	375	0	0	0	0	0	0	0	0	0	0	0	0	0	0	0	0	0	0	0	0	0	0	0	0
376	N.P.C.	10	30	1	1	2	10	1	1	2	1	1	1	0	1	0	1	2	0	1	0	0	0	0	376	1	48	8	1	1	1	0	1	6	0	3	0	0	0	0	0	0	0	0	0	0	0	0	0
377	N.P.C.	22	22	0	0	3	0	0	0	2	2	1	0	0	1	0	1	1	0	1	0	0	0	0	377	0	0	0	0	0	0	0	0	0	0	0	0	0	0	0	0	0	0	0	0	0	0	0	0
378	N.P.C.	34	34	1	1	3	8	1	1	2	2	0	1	0	1	0	1	1	0	1	0	0	0	0	378	0	0	0	0	0	0	0	0	0	0	0	0	1	24	2, 8	5	1	1	0	1	6	0	4	0
379	N.P.C.	40	54	0	0	2	0	0	1	3	2	0	0	0	1	0	3	1	0	2	5	0	0	0	379	0	0	0	0	0	0	0	0	0	0	0	0	0	0	0	0	0	0	0	0	0	0	0	0
380	N.P.C.	27	55	0	0	2	0	0	1	2	1	0	1	0	1	0	1	1	0	1	0	0	0	0	380	0	0	0	0	0	0	0	0	0	0	0	0	1	24	8	5	1	1	0	1	6	0	4	0
381	N.P.C.	24	40	0	0	3	0	0	1	1	3	1	0	0	1	0	1	1	0	1	0	0	0	0	381	1	36	2, 6	5	1	1, 2, 4	0	1	6	0	4	0	0	0	0	0	0	0	0	0	0	0	0	0
382	N.P.C.	36	36	0	0	3	2	1	1	2	2	0	0	0	1	0	1	2	0	2	1	0	0	0	382	0	0	0	0	0	0	0	0	0	0	0	0	0	0	0	0	0	0	0	0	0	0	0	0
383	N.P.C.	55	59	1	1	2	9	1	1	3	2	0	1	0	1	0	3	1	0	1	0	1	Goat	4	383	0	0	0	0	0	0	0	0	0	0	0	0	0	0	0	0	0	0	0	0	0	0	0	0
384	N.P.C.	47	47	1	1	2	8	1	1	2	2	0	0	0	1	0	1	1	0	1	0	0	0	0	384	4	84	2, 6	5	5	1, 2	0	1	6	0	3	1, 3	0	0	0	0	0	0	0	0	0	0	0	0
385	N.P.C.	18	41	0	0	3	0	0	1	2	2	0	0	0	1	0	1	2	0	1	0	0	0	0	385	1	48	6	1	1	1	0	1	6	0	3	1, 4	0	0	0	0	0	0	0	0	0	0	0	0
386	N.P.C.	37	37	1	1	3	6	1	1	1	1	1	2	0	1	0	3	1	0	2	1	0	0	0	386	0	0	0	0	0	0	0	0	0	0	0	0	0	0	0	0	0	0	0	0	0	0	0	0
387	N.P.C.	19	19	0	0	2	0	0	0	3	3	0	0	0	1	0	1	1	0	1	0	0	0	0	387	2	84	2, 8	5	1	1	0	1	5, 6	0	4	4	1	30	6, 8	5	1	1	0	1	6	0	4	0
388	N.P.C.	17	52	1	0	2	0	0	1	1	2	0	0	0	1	0	1	1	0	1	0	0	0	0	388	2	96	6	5	1	1	0	1	6	0	4	1	0	0	0	0	0	0	0	0	0	0	0	0
389	N.P.C.	62	62	1	0	2	0	0	1	1	1	0	0	0	1	0	1	1	0	1	0	0	0	0	389	1	84	6	5	1	1	0	1	6	0	4	0	0	0	0	0	0	0	0	0	0	0	0	0
390	N.P.C.	22	49	1	0	2	0	0	1	3	2	0	1	0	1	0	3	1	0	1	0	0	0	0	390	0	0	0	0	0	0	0	0	0	0	0	0	0	0	0	0	0	0	0	0	0	0	0	0
391	N.P.C.	50	69	0	0	2	0	0	1	3	3	0	2	0	9	0	3	1	0	1	0	0	0	0	391	0	0	0	0	0	0	0	0	0	0	0	0	0	0	0	0	0	0	0	0	0	0	0	0
392	N.P.C.	18	18	0	1	2	0	0	0	2	1	0	0	0	1	0	3	1	0	0	2	1	Hen	4	392	0	0	0	0	0	0	0	0	0	0	0	0	0	0	0	0	0	0	0	0	0	0	0	0
393	N.P.C.	40	40	1	1	3	6	1	1	1	1	0	0	0	1	0	1	1	0	2	2	0	0	0	393	0	0	0	0	0	0	0	0	0	0	0	0	0	0	0	0	0	0	0	0	0	0	0	0
394	N.P.C.	42	42	1	1	2	4	1	0	1	0	0	0	0	1	1	3	2	0	0	1	0	0	0	394	0	0	0	0	0	0	0	0	0	0	0	0	0	0	0	0	0	0	0	0	0	0	0	0
395	N.P.C.	19	19	0	1	2	0	0	0	3	2	0	0	0	1	0	1	1	0	1	0	0	0	0	395	0	0	0	0	0	0	0	0	0	0	0	0	0	0	0	0	0	0	0	0	0	0	0	0
396	N.P.C.	29	59	1	1	3	6	1	1	2	2	0	0	0	1	0	3	1	0	1	0	1	Goat	3	396	0	0	0	0	0	0	0	0	0	0	0	0	0	0	0	0	0	0	0	0	0	0	0	0
397	N.P.C.	28	28	0	1	3	0	0	0	3	1	0	0	0	1	0	3	1	0	2	1	0	0	0	397	0	0	0	0	0	0	0	0	0	0	0	0	0	0	0	0	0	0	0	0	0	0	0	0
398	N.P.C.	18	18	1	1	3	0	0	0	2	1	0	0	0	1	0	1	1	0	1	0	0	0	0	398	1	36	6	5	1	1	0	1	5	0	4	0	0	0	0	0	0	0	0	0	0	0	0	0
399	N.P.C.	42	42	1	1	3	2	1	1	2	2	0	0	0	1	0	1	2	0	1	0	0	0	0	399	1	36	6	5	1	1	0	1	6	0	4	0	1	6	8	5	0	0	1	0	6	0	4	0
400	N.P.C.	48	48	0	0	2	0	0	1	3	3	0	0	0	1	0	3	1	0	0	2	0	0	0	400	0	0	0	0	0	0	0	0	0	0	0	0	0	0	0	0	0	0	0	0	0	0	0	0
401	N.P.C.	37	37	1	1	3	2	1	1	1	1	1	1	0	1	0	3	1	0	1	0	0	0	0	401	0	0	0	0	0	0	0	0	0	0	0	0	0	0	0	0	0	0	0	0	0	0	0	0
402	N.P.C.	39	39	0	0	3	0	0	1	4	2	0	1	0	1	0	1	1	0	2	2	0	0	0	402	0	0	0	0	0	0	0	0	0	0	0	0	0	0	0	0	0	0	0	0	0	0	0	0
403	N.P.C.	56	56	1	1	3	6	1	1	3	2	0	0	0	1	0	1	1	0	2	2	0	0	0	403	0	0	0	0	0	0	0	0	0	0	0	0	0	0	0	0	0	0	0	0	0	0	0	0
404	N.P.C.	34	64	1	1	2	6	1	1	2	3	0	0	0	1	0	1	1	0	2	1	0	0	0	404	0	0	0	0	0	0	0	0	0	0	0	0	0	0	0	0	0	0	0	0	0	0	0	0
405	N.P.C.	58	58	0	0	2	0	0	1	1	2	0	1	0	1	0	1	1	0	1	0	0	0	0	405	1	84	6	5	1	1, 4	0	1	6	0	4	0	0	0	0	0	0	0	0	0	0	0	0	0
406	N.P.C.	26	26	0	1	4	0	0	0	2	1	0	0	0	1	0	1	1	0	1	0	0	0	0	406	0	0	0	0	0	0	0	0	0	0	0	0	0	0	0	0	0	0	0	0	0	0	0	0
407	N.P.C.	22	38	1	1	4	5	1	1	2	1	0	1	0	1	0	1	2	0	1	0	0	0	0	407	0	0	0	0	0	0	0	0	0	0	0	0	0	0	0	0	0	0	0	0	0	0	0	0
408	N.P.C.	29	29	0	0	3	0	0	0	1	3	0	0	0	1	0	1	1	0	1	0	0	0	0	408	0	0	0	0	0	0	0	0	0	0	0	0	0	0	0	0	0	0	0	0	0	0	0	0
409	N.P.C.	36	36	1	0	3	0	0	1	1	3	0	0	0	1	0	1	1	0	1	0	0	0	0	409	0	0	0	0	0	0	0	0	0	0	0	0	1	24	8	5	0	0	1	0	6	0	4	4
410	N.P.C.	24	24	0	0	4	2	1	0	2	2	0	0	0	1	0	1	1	0	1	0	0	0	0	410	1	48	6	1	1	1	0	1	6	0	3	1	0	0	0	0	0	0	0	0	0	0	0	0
411	N.P.C.	45	45	1	1	3	2	1	1	1	3	1	0	0	1	0	1	2	0	2	2	0	0	0	411	0	0	0	0	0	0	0	0	0	0	0	0	0	0	0	0	0	0	0	0	0	0	0	0
412	N.P.C.	20	39	0	0	2	0	0	1	2	1	0	2	0	1	0	3	1	0	2	1	1	Goat	5	412	0	0	0	0	0	0	0	0	0	0	0	0	0	0	0	0	0	0	0	0	0	0	0	0
413	Kahatagasdigiliya	37	64	0	0	3	2	1	1	2	2	1	0	0	1	0	3	2	0	0	17	1	Duck, Hen	5	413	0	0	0	0	0	0	0	0	0	0	0	0	0	0	0	0	0	0	0	0	0	0	0	0
414	Kahatagasdigiliya	36	36	0	0	3	0	0	1	2	1	1	1	0	1	0	3	2	0	0	17	0	0	0	414	0	0	0	0	0	0	0	0	0	0	0	0	0	0	0	0	0	0	0	0	0	0	0	0
415	Kahatagasdigiliya	35	35	0	0	3	0	0	1	2	1	1	1	0	1	0	3	2	0	0	17	0	0	0	415	0	0	0	0	0	0	0	0	0	0	0	0	0	0	0	0	0	0	0	0	0	0	0	0
416	Kahatagasdigiliya	35	73	1	1	3	0	0	1	2	2	0	1	0	1	0	1	1	0	1	0	0	0	0	416	1	12	1	2	0	0	1	1	5	0	3	8	0	0	0	0	0	0	0	0	0	0	0	0
417	Kahatagasdigiliya	33	33	0	0	3	0	0	1	2	1	0	1	0	1	0	1	1	0	0	5	0	0	0	417	0	0	0	0	0	0	0	0	0	0	0	0	0	0	0	0	0	0	0	0	0	0	0	0
418	Kahatagasdigiliya	38	38	0	0	3	6	1	1	1	1	1	1	0	1	0	1	1	1	0	1	0	0	0	418	0	0	0	0	0	0	0	0	0	0	0	0	0	0	0	0	0	0	0	0	0	0	0	0
419	Kahatagasdigiliya	38	38	0	0	5	2	1	1	1	3	0	0	0	1	0	1	1	0	1	0	0	0	0	419	1	24	1	2	0	0	1	1	5	0	4	0	0	0	0	0	0	0	0	0	0	0	0	0
420	Kahatagasdigiliya	37	37	0	0	3	0	0	1	2	1	0	1	0	1	0	1	2	0	0	2	0	0	0	420	0	0	0	0	0	0	0	0	0	0	0	0	0	0	0	0	0	0	0	0	0	0	0	0
421	Kahatagasdigiliya	35	35	0	0	3	0	0	1	1	1	0	1	0	1	0	1	2	0	0	2	0	0	0	421	0	0	0	0	0	0	0	0	0	0	0	0	0	0	0	0	0	0	0	0	0	0	0	0
422	Kahatagasdigiliya	44	44	0	0	5	0	0	1	2	1	1	0	0	1	0	1	2	0	1	0	0	0	0	422	1	48	1, 6	2	0	0	1	1	5	0	3	7	1	7	1, 15	2	0	0	1	1	5	0	2	0
423	Kahatagasdigiliya	28	28	0	0	3	0	0	1	1	1	0	0	0	1	0	1	2	0	0	18	0	0	0	423	0	0	0	0	0	0	0	0	0	0	0	0	0	0	0	0	0	0	0	0	0	0	0	0
424	Kahatagasdigiliya	48	48	0	0	3	0	0	1	2	2	0	0	0	1	0	1	1	0	1	0	0	0	0	424	1	12	1, 6	2	0	0	1	1	6	0	3	0	0	0	0	0	0	0	0	0	0	0	0	0
425	Kahatagasdigiliya	26	26	1	1	3	0	0	1	1	1	0	1	0	1	0	1	1	0	0	2	0	0	0	425	0	0	0	0	0	0	0	0	0	0	0	0	0	0	0	0	0	0	0	0	0	0	0	0
426	Kahatagasdigiliya	27	27	0	0	3	0	0	1	1	1	0	3	0	1	0	1	1	0	0	5	0	0	0	426	0	0	0	0	0	0	0	0	0	0	0	0	0	0	0	0	0	0	0	0	0	0	0	0
427	Kahatagasdigiliya	35	35	0	0	3	0	0	1	1	1	1	1	0	1	0	1	1	0	1	0	0	0	0	427	2	48	1, 6	2	0	0	1	1	6	0	4	0	0	0	0	0	0	0	0	0	0	0	0	0
428	Kahatagasdigiliya	37	37	0	0	3	0	0	1	1	1	0	0	0	1	0	1	1	0	0	1	1	Cow	3	428	0	0	0	0	0	0	0	0	0	0	0	0	0	0	0	0	0	0	0	0	0	0	0	0
429	Kahatagasdigiliya	28	28	0	0	3	0	0	1	2	1	2	1	0	1	0	1	2	0	0	15	0	0	0	429	0	0	0	0	0	0	0	0	0	0	0	0	0	0	0	0	0	0	0	0	0	0	0	0
430	Kahatagasdigiliya	19	19	0	1	4	0	0	0	2	1	0	0	0	1	0	1	2	0	0	2	0	0	0	430	0	0	0	0	0	0	0	0	0	0	0	0	0	0	0	0	0	0	0	0	0	0	0	0
431	Kahatagasdigiliya	55	55	1	1	2	0	0	1	2	2	1	0	0	1	0	1	2	0	1	0	1	Goat, Hen	10	431	0	0	0	0	0	0	0	0	0	0	0	0	1	36	1	2	0	0	1	0	5	0	4	0
432	Kahatagasdigiliya	54	54	1	1	3	5	1	1	2	2	0	0	0	1	0	1	2	0	1	0	0	0	0	432	1	156	6	2	0	0	1	1	2	2	3	0	0	0	0	0	0	0	0	0	0	0	0	0
433	Kahatagasdigiliya	38	38	0	0	2	0	0	1	1	1	2	1	0	1	0	3	1	0	0	17	0	0	0	433	0	0	0	0	0	0	0	0	0	0	0	0	0	0	0	0	0	0	0	0	0	0	0	0
434	Kahatagasdigiliya	42	42	0	0	3	2	1	1	2	5	0	0	0	1	0	3	2	0	0	17	0	0	0	434	0	0	0	0	0	0	0	0	0	0	0	0	0	0	0	0	0	0	0	0	0	0	0	0
435	Kahatagasdigiliya	43	43	0	0	2	0	0	1	6	1	0	0	0	1	0	3	2	0	0	17	0	0	0	435	0	0	0	0	0	0	0	0	0	0	0	0	0	0	0	0	0	0	0	0	0	0	0	0
436	Kahatagasdigiliya	32	32	1	1	3	9	1	1	1	1	2	1	0	1	0	3	1	0	0	2	0	0	0	436	0	0	0	0	0	0	0	0	0	0	0	0	0	0	0	0	0	0	0	0	0	0	0	0
437	Kahatagasdigiliya	64	64	1	1	2	2	1	1	1	0	0	0	0	1	1	3	1	1	2	9	0	0	0	437	0	0	0	0	0	0	0	0	0	0	0	0	0	0	0	0	0	0	0	0	0	0	0	0
438	N.P.E.	25	49	1	0	5	0	0	1	2	1	0	0	1	1	0	1	2	0	1	0	0	0	0	438	1	6	6, 8	5	1	1	0	1	6	0	4	0	0	0	0	0	0	0	0	0	0	0	0	0
439	N.P.E.	39	58	1	1	6	2	1	1	2	2	0	0	1	1	0	1	3	0	2	2	0	0	0	439	0	0	0	0	0	0	0	0	0	0	0	0	0	0	0	0	0	0	0	0	0	0	0	0
440	N.P.E.	19	19	0	1	4	0	0	0	2	1	0	1	1	1	0	1	1	0	1	0	0	0	0	440	0	0	0	0	0	0	0	0	0	0	0	0	0	0	0	0	0	0	0	0	0	0	0	0
441	N.P.E.	44	44	0	0	2	5	1	1	1	2	0	0	1	1	0	1	1	0	1	0	0	0	0	441	0	0	0	0	0	0	0	0	0	0	0	0	1	60	8	5	0	0	1	0	6	0	4	0
442	N.P.E.	20	64	0	0	4	0	0	1	3	2	0	0	1	1	0	3	2	0	1	0	0	0	0	442	1	48	6	5	1	1	0	1	6	0	4	0	0	0	0	0	0	0	0	0	0	0	0	0
443	N.P.E.	28	28	1	1	6	4	1	1	1	1	0	0	1	2	0	1	2	0	0	2	0	0	0	443	0	0	0	0	0	0	0	0	0	0	0	0	0	0	0	0	0	0	0	0	0	0	0	0
444	N.P.E.	35	35	1	1	5	9	1	1	1	1	1	1	1	2	0	1	2	1	2	4	0	0	0	444	0	0	0	0	0	0	0	0	0	0	0	0	0	0	0	0	0	0	0	0	0	0	0	0
445	N.P.E.	47	47	1	1	3	7	1	1	3	1	0	0	1	1	0	1	1	0	1	0	0	0	0	445	0	0	0	0	0	0	0	0	0	0	0	0	0	0	0	0	0	0	0	0	0	0	0	0
446	N.P.E.	42	42	1	1	4	10	1	1	2	2	0	0	1	1	0	1	2	0	1	0	0	0	0	446	0	0	0	0	0	0	0	0	0	0	0	0	12	48	8	5	1	1	0	1	6	0	4	0
447	N.P.E.	21	53	1	0	5	4	1	1	0	2	0	0	1	1	0	1	1	0	2	2	0	0	0	447	0	0	0	0	0	0	0	0	0	0	0	0	0	0	0	0	0	0	0	0	0	0	0	0
448	N.P.E.	38	38	1	1	5	5	1	1	2	1	0	1	1	1	0	1	2	0	1	0	0	0	0	448	1	36	6	1	1	1	0	1	1, 6	1, 2	3	0	0	0	0	0	0	0	0	0	0	0	0	0
449	N.P.E.	41	41	0	0	4	0	0	1	3	1	0	0	1	1	0	1	1	0	1	0	0	0	0	449	1	72	2, 6	1	1	1	0	1	6	0	3	4	0	0	0	0	0	0	0	0	0	0	0	0
450	N.P.E.	46	46	1	0	5	9	1	1	0	2	0	1	1	1	0	1	2	0	1	0	0	0	0	450	1	36	8	5	0	0	1	0	6	0	4	0	0	0	0	0	0	0	0	0	0	0	0	0
451	N.P.E.	65	65	1	1	3	4	1	1	2	1	0	0	1	2	0	1	2	0	2	1	0	0	0	451	0	0	0	0	0	0	0	0	0	0	0	0	0	0	0	0	0	0	0	0	0	0	0	0
452	N.P.E.	30	47	0	0	6	2	1	1	1	3	0	0	1	2	0	1	2	0	1	0	0	0	0	452	1	36	2, 6	1	1	1	0	1	6	0	3	1, 7	0	0	0	0	0	0	0	0	0	0	0	0
453	N.P.E.	27	51	0	0	5	4	1	1	2	3	0	0	1	1	0	1	2	0	1	0	0	0	0	453	1	60	6	1	1	1, 2	0	1	6	0	3	1, 4	0	0	0	0	0	0	0	0	0	0	0	0
454	N.P.E.	43	43	0	0	4	7	1	1	2	2	0	0	1	2	0	1	2	0	1	0	0	0	0	454	0	0	0	0	0	0	0	0	0	0	0	0	1	24	7	5	0	0	1	0	6	0	4	0
455	N.P.E.	24	24	0	1	5	3	1	1	4	1	0	0	1	1	0	1	2	0	1	0	0	0	0	455	1	24	2, 6	5	2	1	0	1	6	0	4	0	0	0	0	0	0	0	0	0	0	0	0	0
456	N.P.E.	10	57	1	0	4	5	1	1	1	3	0	0	1	1	0	1	2	0	1	0	0	0	0	456	1	36	6	5	1	1	0	1	6	0	4	0	1	24	8	5	0	0	1	0	6	0	4	0
457	N.P.E.	33	33	1	1	5	4	1	1	1	1	0	2	1	1	0	1	2	0	2	2	0	0	0	457	0	0	0	0	0	0	0	0	0	0	0	0	0	0	0	0	0	0	0	0	0	0	0	0
458	N.P.E.	54	54	1	0	6	2	1	1	2	1	0	0	1	1	0	1	2	0	1	0	0	0	0	458	0	0	0	0	0	0	0	0	0	0	0	0	1	84	8	5	1	1	0	1	6	0	4	0
459	N.P.E.	34	58	0	0	3	4	1	1	2	2	1	0	1	1	0	1	2	0	1	0	0	0	0	459	1	48	6	5	1	1	0	1	6	0	4	0	0	0	0	0	0	0	0	0	0	0	0	0
460	N.P.E.	44	44	0	0	4	6	1	1	3	2	0	0	1	1	0	1	2	0	0	5	0	0	0	460	0	0	0	0	0	0	0	0	0	0	0	0	0	0	0	0	0	0	0	0	0	0	0	0
461	N.P.E.	16	40	0	0	4	2	1	1	3	2	0	0	1	1	0	1	2	0	1	0	0	0	0	461	1	84	6	5	1	1	0	1	6	0	4	0	0	0	0	0	0	0	0	0	0	0	0	0
462	N.P.E.	25	47	0	0	5	0	0	1	2	2	0	0	1	2	0	1	2	0	0	1	0	0	0	462	0	0	0	0	0	0	0	0	0	0	0	0	0	0	0	0	0	0	0	0	0	0	0	0
463	N.P.E.	28	53	0	0	5	2	1	1	2	3	0	0	1	2	0	1	3	0	1	0	0	0	0	463	1	48	6	1	1	1	0	1	4	0	3	1	0	0	0	0	0	0	0	0	0	0	0	0
464	N.P.E.	32	32	0	0	4	0	0	1	2	1	0	1	1	1	0	1	1	0	2	1	0	0	0	464	0	0	0	0	0	0	0	0	0	0	0	0	0	0	0	0	0	0	0	0	0	0	0	0
465	N.P.E.	38	38	0	0	5	5	1	1	1	1	0	0	1	1	0	1	2	0	1	0	0	0	0	465	0	0	0	0	0	0	0	0	0	0	0	0	0	0	0	0	0	0	0	0	0	0	0	0
466	N.P.E.	40	62	0	0	2	0	0	1	1	1	0	0	1	1	0	1	1	0	1	0	0	0	0	466	0	0	0	0	0	0	0	0	0	0	0	0	1	60	6, 8	5	0	0	1	0	6	0	4	0
467	N.P.E.	22	48	1	1	4	10	1	1	2	1	0	1	1	1	0	1	2	0	2	2	0	0	0	467	0	0	0	0	0	0	0	0	0	0	0	0	0	0	0	0	0	0	0	0	0	0	0	0
468	N.P.E.	24	24	0	1	5	2	1	0	3	2	0	0	1	2	0	1	2	0	1	0	0	0	0	468	0	0	0	0	0	0	0	0	0	0	0	0	0	0	0	0	0	0	0	0	0	0	0	0
469	N.P.E.	25	47	0	0	5	0	0	1	2	2	0	0	1	1	0	1	2	0	1	0	0	0	0	469	1	72	6	5	1	1	0	1	6	0	4	0	0	0	0	0	0	0	0	0	0	0	0	0
470	N.P.E.	34	59	1	1	3	2	1	1	3	2	0	0	1	1	0	1	2	0	1	0	0	0	0	470	0	0	0	0	0	0	0	0	0	0	0	0	1	36	7	5	1	1	0	1	6	0	4	0
471	N.P.E.	24	24	0	1	4	0	0	0	2	1	1	0	1	1	0	1	1	0	2	2	0	0	0	471	0	0	0	0	0	0	0	0	0	0	0	0	0	0	0	0	0	0	0	0	0	0	0	0
472	N.P.E.	28	53	0	0	3	0	0	1	2	1	0	0	1	1	0	1	2	0	2	2	0	0	0	472	0	0	0	0	0	0	0	0	0	0	0	0	0	0	0	0	0	0	0	0	0	0	0	0
473	N.P.E.	44	44	1	1	4	2	1	1	2	1	0	1	1	1	0	1	2	0	1	0	0	0	0	473	0	0	0	0	0	0	0	0	0	0	0	0	0	0	0	0	0	0	0	0	0	0	0	0
474	N.P.E.	25	43	0	0	5	0	0	1	1	2	1	0	1	1	0	1	2	0	1	0	0	0	0	474	1	36	6	5	1	1	0	1	6	0	4	0	1	12	8	5	1	1	0	1	6	0	4	0
475	N.P.E.	37	54	0	0	3	2	1	1	1	3	0	0	1	1	0	1	1	0	1	0	0	0	0	475	2	36	6, 8	1	1	1	0	1	1, 3, 6	1, 2	3	1, 4	0	0	0	0	0	0	0	0	0	0	0	0
476	N.P.E.	21	21	0	1	5	0	0	0	2	1	1	0	1	1	0	1	1	0	1	0	0	0	0	476	0	0	0	0	0	0	0	0	0	0	0	0	0	0	0	0	0	0	0	0	0	0	0	0
477	N.P.E.	49	49	0	0	3	7	2	1	2	1	0	0	1	1	0	1	1	0	1	0	0	0	0	477	1	36	6	5	1	1	0	1	6	0	4	0	0	0	0	0	0	0	0	0	0	0	0	0
478	N.P.E.	35	35	0	1	6	4	1	1	1	1	0	1	1	1	0	1	2	0	1	0	0	0	0	478	0	0	0	0	0	0	0	0	0	0	0	0	1	12	8	5	0	0	1	0	6	0	4	0
479	N.P.E.	48	48	0	0	4	0	0	1	1	2	1	0	1	1	0	1	1	0	1	0	0	0	0	479	0	0	0	0	0	0	0	0	0	0	0	0	0	0	0	0	0	0	0	0	0	0	0	0
480	N.P.E.	26	26	0	1	5	4	1	0	3	2	0	0	1	2	0	1	2	0	1	0	0	0	0	480	1	24	6, 8	1	1	1	0	1	6	0	3	1	0	0	0	0	0	0	0	0	0	0	0	0
481	Horowpothana	23	23	0	0	3	0	0	1	2	2	0	1	0	1	0	1	2	0	1	0	0	0	0	481	1	24	14	5	1	1	0	1	6	0	4	1, 2	2	2	14	5	0	0	1	0	6	0	4	1, 2
482	Horowpothana	40	40	1	0	3	0	0	1	1	2	0	0	0	1	0	1	1	0	1	0	0	0	0	482	1	36	1	5	1	1	0	1	6	0	4	1, 2	1	6	1	2	1	1	0	1	6	0	2	1, 2
483	Horowpothana	50	50	1	1	3	0	0	1	1	2	0	0	0	1	0	1	2	0	1	0	0	0	0	483	1	36	14	5	0	0	1	1	6	0	4	0	1	24	14	5	0	0	1	0	6	0	2	0
484	Horowpothana	37	37	0	0	3	0	0	1	1	1	1	1	0	1	0	1	3	0	0	2	0	0	0	484	0	0	0	0	0	0	0	0	0	0	0	0	0	0	0	0	0	0	0	0	0	0	0	0
485	Horowpothana	18	18	0	0	5	0	0	0	2	2	0	1	0	1	0	1	2	0	1	0	0	0	0	485	0	0	0	0	0	0	0	0	0	0	0	0	0	0	0	0	0	0	0	0	0	0	0	0
486	Horowpothana	40	40	1	1	3	2	1	1	1	1	1	1	0	1	0	1	2	0	1	0	0	0	0	486	1	24	14	5	0	0	1	1	6	0	4	0	0	0	0	0	0	0	0	0	0	0	0	0
487	Horowpothana	45	45	1	1	3	2	1	1	1	2	0	0	0	1	0	1	2	0	0	2	0	0	0	487	0	0	0	0	0	0	0	0	0	0	0	0	0	0	0	0	0	0	0	0	0	0	0	0
488	Horowpothana	82	82	0	0	1	0	0	1	2	2	0	1	0	2	0	1	3	0	1	0	0	0	0	488	1	60	1	2	0	0	1	1	6	0	4	0	0	0	0	0	0	0	0	0	0	0	0	0
489	Horowpothana	30	30	0	0	5	0	0	1	2	2	0	1	0	1	0	1	3	0	0	1	0	0	0	489	0	0	0	0	0	0	0	0	0	0	0	0	0	0	0	0	0	0	0	0	0	0	0	0
490	Horowpothana	36	36	1	0	6	2	1	0	0	1	0	0	0	1	1	1	2	0	0	1	0	0	0	490	0	0	0	0	0	0	0	0	0	0	0	0	0	0	0	0	0	0	0	0	0	0	0	0
491	Horowpothana	23	23	0	1	6	0	0	0	2	1	1	0	0	1	0	1	2	0	1	0	0	0	0	491	0	0	0	0	0	0	0	0	0	0	0	0	1	12	1	2	1	3	0	1	6	0	2	0
492	Horowpothana	32	32	0	0	6	2	1	1	1	1	0	0	0	1	0	1	2	0	0	1	0	0	0	492	0	0	0	0	0	0	0	0	0	0	0	0	0	0	0	0	0	0	0	0	0	0	0	0
493	Horowpothana	40	40	1	1	3	10	1	1	1	1	1	1	0	1	0	1	2	0	0	1	0	0	0	493	0	0	0	0	0	0	0	0	0	0	0	0	0	0	0	0	0	0	0	0	0	0	0	0
494	Horowpothana	40	40	0	0	6	0	0	1	2	1	1	1	0	1	0	1	3	0	1	0	0	0	0	494	0	0	0	0	0	0	0	0	0	0	0	0	1	12	1, 15	2	0	0	1	1	4	0	4	0
495	Horowpothana	32	32	1	1	6	7	1	1	1	1	0	1	0	1	0	1	1	0	1	0	0	0	0	495	1	24	14	5	0	0	1	1	6	0	4	0	0	0	0	0	0	0	0	0	0	0	0	0
496	Horowpothana	25	53	0	0	3	0	0	1	3	2	1	0	0	1	0	1	2	0	1	0	0	0	0	496	0	0	0	0	0	0	0	0	0	0	0	0	0	0	0	0	0	0	0	0	0	0	0	0
497	Horowpothana	36	36	0	0	5	3	1	1	2	1	0	1	0	1	0	1	2	0	1	0	0	0	0	497	0	0	0	0	0	0	0	0	0	0	0	0	0	0	0	0	0	0	0	0	0	0	0	0
498	Horowpothana	30	57	0	0	3	0	0	1	1	1	0	0	0	1	0	1	1	0	1	0	0	0	0	498	2	36	1	5	0	0	1	1	6	0	4	0	1	36	1	5	0	0	1	1	6	0	2	0
499	Horowpothana	27	27	1	1	4	10	1	1	1	1	0	0	0	1	0	1	2	0	0	1	0	0	0	499	0	0	0	0	0	0	0	0	0	0	0	0	0	0	0	0	0	0	0	0	0	0	0	0
500	Horowpothana	39	39	0	0	4	0	0	1	2	1	1	1	0	1	0	1	1	0	1	0	0	0	0	500	0	0	0	0	0	0	0	0	0	0	0	0	1	24	1	2	0	0	1	1	6	0	4	0
501	Horowpothana	45	45	1	1	3	2	1	1	1	1	3	0	0	1	0	1	2	0	1	0	0	0	0	501	1	48	1	2	0	0	1	1	6	0	4	0	1	18	1	2	0	0	1	1	6	0	2	0
502	Horowpothana	35	35	1	1	3	5	1	1	1	1	0	0	0	1	0	1	2	1	0	1	0	0	0	502	0	0	0	0	0	0	0	0	0	0	0	0	0	0	0	0	0	0	0	0	0	0	0	0
503	Horowpothana	50	50	1	1	3	0	0	1	3	1	0	0	0	2	0	1	2	0	1	0	0	0	0	503	0	0	0	0	0	0	0	0	0	0	0	0	1	36	1	5	0	0	1	0	6	0	2	0
504	Galenbidunuwewa	25	25	0	0	6	0	0	1	2	2	1	1	0	2	0	1	3	0	0	15	0	0	0	504	0	0	0	0	0	0	0	0	0	0	0	0	0	0	0	0	0	0	0	0	0	0	0	0
505	Galenbidunuwewa	37	37	0	0	3	0	0	1	1	1	0	0	0	1	0	1	1	0	1	0	0	0	0	505	1	48	14	5	0	0	1	1	5	0	4	0	0	0	0	0	0	0	0	0	0	0	0	0
506	Galenbidunuwewa	77	77	1	1	2	0	0	1	1	1	0	0	0	1	0	1	1	0	0	1	0	0	0	506	0	0	0	0	0	0	0	0	0	0	0	0	0	0	0	0	0	0	0	0	0	0	0	0
507	Galenbidunuwewa	37	37	0	0	3	4	1	1	1	1	0	1	0	1	0	1	1	0	0	1	0	0	0	507	0	0	0	0	0	0	0	0	0	0	0	0	0	0	0	0	0	0	0	0	0	0	0	0
508	Galenbidunuwewa	35	35	0	0	3	6	1	1	1	1	0	1	0	1	0	1	2	1	0	15	0	0	0	508	0	0	0	0	0	0	0	0	0	0	0	0	0	0	0	0	0	0	0	0	0	0	0	0
509	Galenbidunuwewa	64	64	0	0	2	0	0	0	1	2	2	1	0	1	0	1	1	0	0	15	0	0	0	509	0	0	0	0	0	0	0	0	0	0	0	0	0	0	0	0	0	0	0	0	0	0	0	0
510	Galenbidunuwewa	49	49	0	0	3	0	0	1	2	3	0	0	0	1	0	1	2	0	1	0	0	0	0	510	1	180	1, 6	2	0	0	1	1	6	0	4	0	0	0	0	0	0	0	0	0	0	0	0	0
511	Galenbidunuwewa	33	33	0	0	3	0	0	1	1	1	1	1	0	1	0	1	1	0	1	0	0	0	0	511	1	30	1	2	0	0	1	0	6	0	4	0	0	0	0	0	0	0	0	0	0	0	0	0
512	Galenbidunuwewa	44	44	0	0	3	0	0	1	2	1	1	1	0	1	0	1	1	0	2	9	0	0	0	512	0	0	0	0	0	0	0	0	0	0	0	0	0	0	0	0	0	0	0	0	0	0	0	0
513	Galenbidunuwewa	85	85	1	1	2	0	0	1	2	1	0	0	0	1	0	1	1	0	1	0	0	0	0	513	1	60	1	2	0	0	1	1	6	0	4	0	0	0	0	0	0	0	0	0	0	0	0	0
514	Galenbidunuwewa	60	60	1	1	3	6	1	1	2	3	0	1	0	1	0	1	3	0	0	15	0	0	0	514	0	0	0	0	0	0	0	0	0	0	0	0	0	0	0	0	0	0	0	0	0	0	0	0
515	Galenbidunuwewa	30	30	0	0	3	0	0	1	1	1	1	0	0	1	0	1	2	0	0	15	0	0	0	515	0	0	0	0	0	0	0	0	0	0	0	0	0	0	0	0	0	0	0	0	0	0	0	0
516	Galenbidunuwewa	35	35	0	0	3	4	1	1	2	1	1	1	0	1	0	1	3	0	0	1	0	0	0	516	0	0	0	0	0	0	0	0	0	0	0	0	0	0	0	0	0	0	0	0	0	0	0	0
517	Galenbidunuwewa	38	38	0	0	3	0	0	1	2	2	1	1	0	1	0	1	2	0	1	0	0	0	0	517	1	120	1	2	0	0	1	1	6	0	4	0	0	0	0	0	0	0	0	0	0	0	0	0
518	Galenbidunuwewa	43	43	0	0	3	2	1	1	1	1	0	1	0	1	0	1	1	0	0	15	0	0	0	518	0	0	0	0	0	0	0	0	0	0	0	0	0	0	0	0	0	0	0	0	0	0	0	0
519	Galenbidunuwewa	53	53	1	1	3	7	1	1	3	2	0	1	0	1	0	1	1	0	0	14	0	0	0	519	0	0	0	0	0	0	0	0	0	0	0	0	0	0	0	0	0	0	0	0	0	0	0	0
520	Galenbidunuwewa	37	37	0	0	3	0	0	1	1	1	0	1	0	1	0	1	3	0	0	2	0	0	0	520	0	0	0	0	0	0	0	0	0	0	0	0	0	0	0	0	0	0	0	0	0	0	0	0
521	Galenbidunuwewa	43	43	0	1	6	2	1	1	4	2	1	0	0	1	0	1	1	0	2	2	0	0	0	521	0	0	0	0	0	0	0	0	0	0	0	0	0	0	0	0	0	0	0	0	0	0	0	0
522	Galenbidunuwewa	68	68	1	1	2	0	0	1	1	1	0	0	0	1	0	1	1	0	0	16	0	0	0	522	0	0	0	0	0	0	0	0	0	0	0	0	0	0	0	0	0	0	0	0	0	0	0	0
523	Galenbidunuwewa	42	42	1	1	3	6	1	1	1	1	1	1	0	1	0	1	1	0	1	0	0	0	0	523	0	0	0	0	0	0	0	0	0	0	0	0	0	0	0	0	0	0	0	0	0	0	0	0
524	Galenbidunuwewa	66	66	1	0	3	6	1	1	2	2	0	0	0	1	0	1	1	0	1	0	1	Cow	15	524	2	60	1, 6	2	0	0	1	1	6	0	4	0	0	0	0	0	0	0	0	0	0	0	0	0
525	Galenbidunuwewa	45	45	1	0	3	0	0	1	1	1	0	0	0	1	0	1	2	0	0	2	0	0	0	525	0	0	0	0	0	0	0	0	0	0	0	0	0	0	0	0	0	0	0	0	0	0	0	0
526	Galenbidunuwewa	38	38	0	0	3	0	0	1	2	2	1	1	0	1	0	1	2	0	0	2	0	0	0	526	0	0	0	0	0	0	0	0	0	0	0	0	0	0	0	0	0	0	0	0	0	0	0	0
527	Galenbidunuwewa	37	37	0	0	3	2	1	1	1	1	0	1	0	1	0	1	2	0	0	1	0	0	0	527	0	0	0	0	0	0	0	0	0	0	0	0	0	0	0	0	0	0	0	0	0	0	0	0
528	Galenbidunuwewa	41	41	0	0	3	0	0	1	2	2	0	0	0	1	0	1	1	0	2	9	1	Cow	4	528	0	0	0	0	0	0	0	0	0	0	0	0	0	0	0	0	0	0	0	0	0	0	0	0
529	Galenbidunuwewa	82	82	1	1	3	0	0	1	2	2	1	1	0	1	0	1	1	0	0	5	0	0	0	529	0	0	0	0	0	0	0	0	0	0	0	0	0	0	0	0	0	0	0	0	0	0	0	0
530	Galenbidunuwewa	41	41	0	0	6	0	0	1	1	2	0	1	0	1	0	1	3	0	0	15	0	0	0	530	0	0	0	0	0	0	0	0	0	0	0	0	0	0	0	0	0	0	0	0	0	0	0	0
531	Galenbidunuwewa	39	39	0	0	4	0	0	1	1	1	0	1	0	1	0	1	1	0	1	0	0	0	0	531	1	2	1, 2	2	0	0	1	0	6	0	3	8	0	0	0	0	0	0	0	0	0	0	0	0
532	Galenbidunuwewa	55	55	0	0	6	0	0	1	0	1	0	0	0	1	1	1	1	0	0	1	0	0	0	532	0	0	0	0	0	0	0	0	0	0	0	0	0	0	0	0	0	0	0	0	0	0	0	0
[truncated: 48 more columns]

## Sheet: Demography
Head of Household
Yes	1
No	0
Gender
Male	1
Female	0
Education
No formal education	1
Primary education	2
Up to GCE O/L	3
Up to GCE A/L	4
GCE A/L completed	5
Higher education	6
Employment
Occupations None	0
Managers, Senior Officials and Legislators	1
Professionals	2
Technical & Associate Professionals	3
Clerks and Clerical support workers	4
Services and Sales workers	5
Skilled Agricultural, Forestry and Fishery workers	6
Craft and Related Trades workers	7
Plant and Machine operators and Assemblers	8
Elementary occupations	9
Armed Forces Occupations	10
Employment Type
Full time	1
Part time	2
None	0
Marital Status
Registered or customary married	1
Never married, widowed, divorced or separated (legally or not legally)	0
Sector
Urban	1
Rural	0
House structure
Single house single storied	1
Single house two storied	2
Single house more than two storied	3
Attached house/Annex	4
Flat	5
Condominium/Luxury apartment	6
Twin house	7
Row house/Line room	8
Hut/shanty	9
Living alone
Yes	1
No	0
Religion
Buddhist	1
Hindu	2
Islam	3
Roman catholic	4
Other christian	5
Other	6
Family Income
<50,000	1
50,001-100,000	2
100,001-150,000	3
150,001-200,000	4
>200,000	5
Every household member ≥18 years are employed full time
Yes	1
No	0
Pet ownership
Current	1
Past	2
Never	0
Reasons for not owning a pet
No time	1
Not interested	2
Expensive	3
Fear of allergies	4
Displeasure	5
Accident	6
Rented house	7
Pet could leave home	8
Death of pet	9
Burden	10
Poisoned by others	11
Could not find an ideal pet	12
God's curse to pets at house	13
Pet attacked by other animals	14
Safety of children	15
Harm to others	16
Religious reason	17
Pets at parent's home	18
Ownership of animals other than pets
Yes	1
No	0

## Sheet: Pet ownership
Role of pet
Companionship	1
Fun for children	2
Responsibility for children	3
Education for children	4
Relaxation	5
Security	6
Exercise	7
Hobby	8
For work	9
Show or competition	10
Gift or inherited to household no additional role	11
Family member	12
For status	13
Received as stray to household no additional role	14
For protection against rats	15
Source of pet
Pet store	1
Gift or inherited	2
Animal shelter	3
Veterinarian	4
Stray	5
Reason for vet visit
Vaccination	1
Annual check	2
Health issue	3
Desexing	4
Microchip	5
Emergency	6
Reason not taken to veterinarian
Not necessary	1
Cost	2
iNo facility nearby	3
Accessibility	4
Vaccination at temple	5
Forgot to give vaccination	6
Rabies vaccination within last year
Yes	1
No	0
Not applicable	2
Type of food
Commercial dry	1
Commercial wet	2
Commercial chilled	3
Raw	4
Scraps	5
Homemade	6
Home grains	7
Where commercial food were bought
Supermarket	1
Variety store	2
Rural supplier	3
Pet store	4
Veterinarian	5
Online	6
Living area of pet
Indoor specific area	1
Indoor no specific area	2
Outdoor specific area	3
Outdoor no specific area	4
Influence by pet to the family
Reduced travel	1
Activities delayed or reduced	2
Economic burden	3
Injuries by pet	4
Increased workload	5
Hygienic issues	6
Impaired relationship with neighbours / visitors	7
Socially active	8
Better health status	9
Health issues related to kids	10
More stray dogs and cats entering the village	11
